# Supplementary material for: A Single-Cell Transcriptome Atlas of Epithelial Subpopulations in HPV-Positive and HPV-Negative Head and Neck Cancers
Source: Viruses. 2025 Mar 24;17(4):461. doi: 10.3390/v17040461 (PMC12031417; doi:10.3390/v17040461)
Supplement: Supplementary file 1 [file viruses-17-00461-s001.zip]

Archive with 2 entries (2 files):
- Supplemental Data - scRNAseq gene lists.xlsx
- Supplemental Figures.pdf
