# Supplementary material for: A Single-Cell Transcriptome Atlas of Epithelial Subpopulations in HPV-Positive and HPV-Negative Head and Neck Cancers
Source: Viruses. 2025 Mar 24;17(4):461. doi: 10.3390/v17040461 (PMC12031417; doi:10.3390/v17040461)
Supplement: Supplementary file 1 [file viruses-17-00461-s001.zip › Supplemental Data - scRNAseq gene lists.xlsx]

## Sheet: Gene list - Keratinocytes
p_val	avg_log2FC	pct.1	pct.2	p_val_adj	cluster	gene
FOS	1.05832e-210	0.590904	0.81	0.585	2.11908e-206	0	FOS
RPL3	9.97968e-204	0.40149	0.991	0.913	1.99823e-199	0	RPL3
JUN	4.40928e-203	0.54137	0.781	0.537	8.82871e-199	0	JUN
FXYD3	2.29654e-197	0.462054	0.869	0.646	4.59836e-193	0	FXYD3
LY6E	4.16382e-176	0.495299	0.814	0.601	8.33723e-172	0	LY6E
SLC25A6	5.36757e-176	0.36193	0.88	0.686	1.07475e-171	0	SLC25A6
RPS4X	1.02425e-170	0.351061	0.986	0.887	2.05085e-166	0	RPS4X
EEF1A1	2.40871e-167	0.376454	0.996	0.95	4.82295e-163	0	EEF1A1
DUSP1	4.57987e-167	0.508598	0.81	0.618	9.17027e-163	0	DUSP1
ITM2B	2.79398e-163	0.362962	0.881	0.68	5.59439e-159	0	ITM2B
BTF3	2.99509e-162	0.327392	0.938	0.773	5.99707e-158	0	BTF3
TNFSF10	1.7707e-157	0.692549	0.472	0.268	3.54548e-153	0	TNFSF10
RPL7	4.57722e-153	0.358878	0.993	0.933	9.16496e-149	0	RPL7
MDK	6.94622e-153	0.362963	0.682	0.441	1.39084e-148	0	MDK
RPL10	2.51201e-152	0.284064	0.998	0.968	5.02979e-148	0	RPL10
KRT5	5.0181e-152	0.491078	0.823	0.661	1.00477e-147	0	KRT5
CEBPD	5.38191e-148	0.468494	0.717	0.508	1.07762e-143	0	CEBPD
RPS2	1.05974e-145	0.348714	0.994	0.949	2.12192e-141	0	RPS2
RPS14	1.16892e-143	0.28666	0.998	0.949	2.34053e-139	0	RPS14
ZFP36	5.02526e-142	0.543903	0.62	0.419	1.00621e-137	0	ZFP36
RACK1	5.42647e-137	0.310764	0.955	0.851	1.08654e-132	0	RACK1
EGR1	1.88071e-127	0.362082	0.494	0.291	3.76575e-123	0	EGR1
RPL10A	3.17854e-124	0.287839	0.968	0.855	6.36438e-120	0	RPL10A
TSPO	1.30492e-123	0.270912	0.761	0.549	2.61283e-119	0	TSPO
JUNB	5.64717e-123	0.468265	0.789	0.634	1.13073e-118	0	JUNB
IER2	1.6167e-122	0.382943	0.67	0.477	3.23711e-118	0	IER2
CALML3	2.15628e-122	0.451321	0.545	0.355	4.31752e-118	0	CALML3
RPL8	3.70965e-122	0.291485	0.995	0.951	7.42784e-118	0	RPL8
RPL15	1.63538e-121	0.264339	0.991	0.922	3.27452e-117	0	RPL15
PABPC1	3.56225e-120	0.31233	0.89	0.751	7.1327e-116	0	PABPC1
EEF2	5.1482e-120	0.363499	0.849	0.702	1.03082e-115	0	EEF2
ATP1B3	8.7176e-120	0.566042	0.577	0.398	1.74553e-115	0	ATP1B3
ZFP36L1	1.72969e-119	0.287305	0.615	0.405	3.46337e-115	0	ZFP36L1
SOCS3	3.90716e-118	0.409742	0.374	0.204	7.8233e-114	0	SOCS3
LGALS3BP	1.34254e-117	0.339578	0.511	0.319	2.68817e-113	0	LGALS3BP
BST2	6.24062e-117	0.333623	0.596	0.402	1.24956e-112	0	BST2
RPS5	4.98073e-111	0.274187	0.97	0.856	9.97292e-107	0	RPS5
ATP5F1A	2.97887e-110	0.266254	0.577	0.377	5.96459e-106	0	ATP5F1A
MYC	9.20874e-108	0.447973	0.45	0.277	1.84387e-103	0	MYC
RARRES3	2.22502e-102	0.288053	0.249	0.115	4.45515e-98	0	RARRES3
CD9	2.5956e-101	0.463453	0.85	0.678	5.19717e-97	0	CD9
RPL7A	1.3802e-100	0.264492	0.975	0.891	2.76357e-96	0	RPL7A
ATP5F1B	1.11638e-99	0.260797	0.677	0.494	2.23533e-95	0	ATP5F1B
SELENOP	1.14791e-99	0.359682	0.309	0.161	2.29847e-95	0	SELENOP
TSC22D1	1.64145e-99	0.39534	0.601	0.421	3.28667e-95	0	TSC22D1
PSME1	6.13359e-99	0.255469	0.655	0.468	1.22813e-94	0	PSME1
EIF3E	5.66658e-98	0.252791	0.697	0.511	1.13462e-93	0	EIF3E
RPL4	2.32605e-96	0.253733	0.9	0.761	4.65745e-92	0	RPL4
LMO4	2.45151e-96	0.2585	0.373	0.213	4.90866e-92	0	LMO4
ALDH2	1.23188e-95	0.306208	0.381	0.22	2.46659e-91	0	ALDH2
GLUL	1.75529e-94	0.278986	0.478	0.305	3.51463e-90	0	GLUL
PNRC1	2.08982e-94	0.323015	0.529	0.358	4.18445e-90	0	PNRC1
SCPEP1	8.08367e-93	0.250617	0.448	0.277	1.61859e-88	0	SCPEP1
CBR1	1.12155e-92	0.305966	0.365	0.208	2.24568e-88	0	CBR1
KRT15	6.52066e-89	0.627136	0.573	0.419	1.30563e-84	0	KRT15
BTG2	9.47668e-85	0.312228	0.325	0.185	1.89752e-80	0	BTG2
TYMP	6.49928e-80	0.288947	0.717	0.563	1.30135e-75	0	TYMP
IGFBP2	1.62875e-78	0.350595	0.622	0.448	3.26124e-74	0	IGFBP2
IFI27	6.01511e-78	0.422526	0.754	0.618	1.20441e-73	0	IFI27
KLF4	2.70725e-71	0.336406	0.428	0.286	5.42072e-67	0	KLF4
CD74	4.57063e-69	0.341628	0.672	0.524	9.15178e-65	0	CD74
KRT19	3.91945e-67	0.718933	0.626	0.531	7.84792e-63	0	KRT19
SOX4	1.87318e-66	0.279578	0.556	0.406	3.75067e-62	0	SOX4
RHOV	6.79113e-65	0.2691	0.269	0.155	1.35979e-60	0	RHOV
HES1	5.41512e-62	0.506086	0.456	0.326	1.08427e-57	0	HES1
ATF3	6.06965e-62	0.261763	0.362	0.233	1.21533e-57	0	ATF3
GSTP1	4.76005e-61	0.268333	0.894	0.79	9.53105e-57	0	GSTP1
IFIT3	8.71054e-61	0.281916	0.165	0.078	1.74411e-56	0	IFIT3
KRT8	7.86238e-60	0.296615	0.565	0.427	1.57428e-55	0	KRT8
PPP1R15A	1.61149e-56	0.255658	0.518	0.381	3.22668e-52	0	PPP1R15A
GSTA1	1.50557e-47	0.287772	0.103	0.042	3.01461e-43	0	GSTA1
AQP3	2.59691e-46	0.429981	0.309	0.206	5.1998e-42	0	AQP3
HLA-DRA	2.93219e-44	0.43495	0.412	0.304	5.87113e-40	0	HLA-DRA
CXCL14	8.12983e-41	0.692366	0.238	0.152	1.62784e-36	0	CXCL14
HLA-A	6.67819e-40	0.301006	0.726	0.645	1.33717e-35	0	HLA-A
NFKBIA	2.34714e-38	0.30117	0.581	0.48	4.69968e-34	0	NFKBIA
GBP1	8.94825e-38	0.311707	0.214	0.135	1.79171e-33	0	GBP1
HLA-C	1.36445e-36	0.503334	0.53	0.457	2.73203e-32	0	HLA-C
TACSTD2	1.7096e-36	0.260766	0.705	0.584	3.42314e-32	0	TACSTD2
IFITM3	2.48204e-36	0.277623	0.694	0.595	4.96978e-32	0	IFITM3
TSPAN1	5.15906e-35	0.331533	0.192	0.122	1.033e-30	0	TSPAN1
CXCL11	7.44228e-35	0.380096	0.107	0.053	1.49017e-30	0	CXCL11
B2M	2.36008e-33	0.355069	0.974	0.938	4.72559e-29	0	B2M
AGR2	5.86628e-33	0.254864	0.173	0.104	1.17461e-28	0	AGR2
ALDH3A1	1.15558e-32	0.366944	0.234	0.157	2.31383e-28	0	ALDH3A1
IFI6	3.74615e-31	0.330588	0.368	0.284	7.50092e-27	0	IFI6
IGFBP5	4.57559e-31	0.306109	0.15	0.087	9.16171e-27	0	IGFBP5
HLA-DRB1	7.96912e-29	0.386212	0.364	0.284	1.59566e-24	0	HLA-DRB1
CXCL10	9.74171e-25	0.976201	0.146	0.093	1.95058e-20	0	CXCL10
WARS	2.12078e-24	0.31896	0.188	0.128	4.24644e-20	0	WARS
CLDN3	1.38106e-23	0.26035	0.238	0.173	2.7653e-19	0	CLDN3
CLU	1.74659e-23	0.26728	0.226	0.16	3.4972e-19	0	CLU
CTSC	7.28148e-21	0.282096	0.314	0.241	1.45797e-16	0	CTSC
NTS	3.48061e-18	0.553773	0.134	0.09	6.96923e-14	0	NTS
ISG15	5.03761e-18	0.389382	0.375	0.316	1.00868e-13	0	ISG15
WFDC2	5.06613e-16	0.78225	0.308	0.251	1.01439e-11	0	WFDC2
SERPINB3	3.31619e-15	0.521234	0.126	0.086	6.64001e-11	0	SERPINB3
MMP1	6.28153e-13	0.549683	0.142	0.104	1.25775e-08	0	MMP1
KRT14	4.56754e-11	0.438232	0.399	0.371	9.14559e-07	0	KRT14
MMP10	1.13179e-09	0.388049	0.122	0.091	2.26619e-05	0	MMP10
IGFBP6	1.1609e-08	0.399216	0.17	0.138	0.000232447	0	IGFBP6
MT-ND3	4.17408e-210	0.623588	0.913	0.746	8.35776e-206	1	MT-ND3
RPL34	4.66377e-181	0.442683	0.996	0.953	9.33827e-177	1	RPL34
MALAT1	3.62384e-178	0.470059	0.989	0.943	7.25601e-174	1	MALAT1
MT-ND2	1.94798e-162	0.467355	0.959	0.83	3.90045e-158	1	MT-ND2
MT-CO3	3.16261e-137	0.357898	0.984	0.882	6.3325e-133	1	MT-CO3
MT-CYB	5.08709e-131	0.367096	0.961	0.831	1.01859e-126	1	MT-CYB
MT-ATP6	7.98488e-113	0.307285	0.941	0.817	1.59881e-108	1	MT-ATP6
MT-CO1	4.0543e-106	0.263511	0.987	0.892	8.11792e-102	1	MT-CO1
MT-ND1	5.14204e-106	0.32049	0.941	0.805	1.02959e-101	1	MT-ND1
PNISR	6.79046e-100	0.285602	0.466	0.279	1.35965e-95	1	PNISR
N4BP2L2	9.10966e-100	0.267674	0.422	0.238	1.82403e-95	1	N4BP2L2
MT-CO2	3.51131e-97	0.28059	0.977	0.87	7.0307e-93	1	MT-CO2
CD741	8.432e-91	0.511675	0.71	0.525	1.68834e-86	1	CD74
KRT151	3.61168e-68	0.518808	0.587	0.426	7.23166e-64	1	KRT15
ITM2B1	2.75313e-58	0.256313	0.81	0.709	5.51259e-54	1	ITM2B
RPS27	3.24515e-57	0.321291	0.994	0.968	6.49777e-53	1	RPS27
ADIRF	8.68387e-50	0.361111	0.539	0.412	1.73877e-45	1	ADIRF
IL1R2	1.71362e-47	0.33747	0.215	0.117	3.43118e-43	1	IL1R2
TSC22D11	1.16424e-39	0.25282	0.565	0.441	2.33116e-35	1	TSC22D1
LTF	1.37118e-36	0.330548	0.173	0.093	2.74552e-32	1	LTF
CLU1	1.19515e-31	0.445474	0.249	0.16	2.39305e-27	1	CLU
DEFB1	6.66527e-19	0.616936	0.159	0.104	1.33459e-14	1	DEFB1
IGFBP51	1.3211e-15	0.282238	0.14	0.093	2.64523e-11	1	IGFBP5
MMP101	5.04542e-11	0.640054	0.127	0.092	1.01024e-06	1	MMP10
MMP11	4.34889e-10	0.772951	0.142	0.107	8.70777e-06	1	MMP1
MT-CO11	0	2.04184	0.989	0.898	0	2	MT-CO1
MT-ND4	0	1.99853	0.981	0.874	0	2	MT-ND4
MT-CO21	0	1.94792	0.975	0.878	0	2	MT-CO2
MT-CO31	0	1.91721	0.986	0.889	0	2	MT-CO3
MT-ATP61	0	1.88488	0.976	0.821	0	2	MT-ATP6
MT-CYB1	0	1.79344	0.969	0.839	0	2	MT-CYB
MT-ND5	0	1.74523	0.918	0.657	0	2	MT-ND5
MT-ND21	0	1.74296	0.975	0.837	0	2	MT-ND2
MT-ND31	0	1.68509	0.949	0.753	0	2	MT-ND3
MALAT11	0	1.66607	0.999	0.945	0	2	MALAT1
MT-ND11	0	1.63954	0.959	0.812	0	2	MT-ND1
VMP1	0	0.924506	0.653	0.301	0	2	VMP1
MT-ND4L	0	0.831705	0.593	0.218	0	2	MT-ND4L
NEAT1	2.81777e-257	1.31892	0.941	0.743	5.64201e-253	2	NEAT1
CCNL1	1.10498e-186	0.693943	0.621	0.344	2.21249e-182	2	CCNL1
TSHZ2	5.54574e-172	0.526935	0.335	0.116	1.11042e-167	2	TSHZ2
MT-ND6	3.5389e-171	0.445448	0.373	0.137	7.08595e-167	2	MT-ND6
FUS	1.29452e-161	0.661289	0.622	0.383	2.59201e-157	2	FUS
MTRNR2L8	1.05978e-155	0.408253	0.269	0.08	2.122e-151	2	MTRNR2L8
N4BP2L21	3.43884e-150	0.470124	0.493	0.241	6.88559e-146	2	N4BP2L2
SLC38A2	6.20411e-144	0.534582	0.487	0.247	1.24225e-139	2	SLC38A2
WSB1	1.40378e-138	0.41004	0.409	0.182	2.8108e-134	2	WSB1
PLCG2	2.49412e-138	0.558556	0.222	0.062	4.99397e-134	2	PLCG2
CCNL2	6.85039e-125	0.271588	0.266	0.092	1.37165e-120	2	CCNL2
MTRNR2L12	1.03041e-120	0.26927	0.222	0.068	2.06319e-116	2	MTRNR2L12
COL7A1	8.47232e-112	0.408653	0.287	0.114	1.69641e-107	2	COL7A1
RSRP1	4.65932e-111	0.369479	0.382	0.18	9.32936e-107	2	RSRP1
AC020916.1	1.3389e-110	0.403499	0.302	0.124	2.68087e-106	2	AC020916.1
NKTR	2.03752e-98	0.285979	0.313	0.137	4.07972e-94	2	NKTR
POLR2J3.1	1.09675e-96	0.39514	0.394	0.203	2.19603e-92	2	POLR2J3.1
PLEC	4.73318e-96	0.428617	0.376	0.191	9.47725e-92	2	PLEC
RBM39	5.45642e-95	0.485119	0.629	0.456	1.09254e-90	2	RBM39
CSKMT	4.67647e-94	0.299068	0.212	0.075	9.3637e-90	2	CSKMT
TLE4	1.33983e-87	0.327791	0.328	0.157	2.68275e-83	2	TLE4
RNF213	7.07382e-86	0.291835	0.288	0.128	1.41639e-81	2	RNF213
NFKBIZ	1.77293e-84	0.334218	0.306	0.143	3.54994e-80	2	NFKBIZ
PNISR1	1.50388e-82	0.364397	0.477	0.29	3.01121e-78	2	PNISR
DDX17	7.07073e-82	0.313871	0.37	0.196	1.41577e-77	2	DDX17
TAF1D	1.26527e-77	0.289996	0.295	0.141	2.53345e-73	2	TAF1D
PNN	1.26352e-75	0.330529	0.392	0.22	2.52994e-71	2	PNN
MUC20-OT1	2.29238e-71	0.256675	0.272	0.129	4.59002e-67	2	MUC20-OT1
AC004233.2	5.81483e-70	0.314074	0.121	0.035	1.1643e-65	2	AC004233.2
ARGLU1	2.98997e-69	0.334056	0.421	0.254	5.98682e-65	2	ARGLU1
SLC25A37	1.9655e-68	0.273931	0.268	0.127	3.93551e-64	2	SLC25A37
E7	1.15006e-65	0.286361	0.144	0.049	2.30276e-61	2	E7
CCL21	6.14472e-61	0.462934	0.125	0.04	1.23036e-56	2	CCL21
SRSF11	3.20409e-59	0.281063	0.42	0.264	6.41556e-55	2	SRSF11
CYR61	2.78681e-57	0.43484	0.245	0.12	5.58004e-53	2	CYR61
LTBR	3.48135e-56	0.309711	0.269	0.142	6.97071e-52	2	LTBR
DST	1.91914e-55	0.616496	0.517	0.377	3.84269e-51	2	DST
KLF6	1.11193e-54	0.664842	0.527	0.383	2.22642e-50	2	KLF6
JUND	3.57172e-54	0.276343	0.321	0.182	7.15165e-50	2	JUND
E1	1.30134e-48	0.377099	0.177	0.081	2.60567e-44	2	E1
SYNE2	7.98381e-43	0.27343	0.283	0.168	1.5986e-38	2	SYNE2
TRA2B	1.51191e-42	0.42135	0.464	0.348	3.02729e-38	2	TRA2B
GADD45B	5.71834e-34	0.495016	0.268	0.167	1.14498e-29	2	GADD45B
HNRNPH1	1.27808e-30	0.25855	0.456	0.336	2.55911e-26	2	HNRNPH1
MCL1	1.72124e-30	0.308844	0.427	0.326	3.44644e-26	2	MCL1
HBB	7.60398e-29	0.803206	0.136	0.067	1.52255e-24	2	HBB
DDX5	8.8331e-28	0.396489	0.707	0.677	1.76865e-23	2	DDX5
ADM	1.08866e-26	0.394519	0.356	0.254	2.17983e-22	2	ADM
ZFP36L11	8.25841e-26	0.398712	0.529	0.444	1.65358e-21	2	ZFP36L1
TCIM	3.62461e-25	0.755394	0.267	0.186	7.25755e-21	2	TCIM
2025-06-01	1.01338e-24	0.443716	0.684	0.582	2.02909e-20	2	JUN
HSPA1B	1.46431e-22	0.369899	0.274	0.189	2.93199e-18	2	HSPA1B
FOSB	4.82099e-22	0.377466	0.413	0.336	9.65307e-18	2	FOSB
SRSF7	5.35933e-22	0.271027	0.455	0.381	1.0731e-17	2	SRSF7
PPP1R15A1	2.60264e-20	0.332644	0.484	0.404	5.21127e-16	2	PPP1R15A
HSPA1A	1.20791e-19	0.595049	0.351	0.269	2.41859e-15	2	HSPA1A
FN1	2.06146e-19	0.281437	0.174	0.107	4.12766e-15	2	FN1
LAMB3	2.76285e-18	0.263881	0.313	0.236	5.53205e-14	2	LAMB3
TNC	1.04884e-17	0.453765	0.26	0.188	2.1001e-13	2	TNC
FOS1	3.11532e-11	0.258555	0.716	0.628	6.23781e-07	2	FOS
ELF3	1.34777e-08	0.403779	0.447	0.413	0.000269865	2	ELF3
IER21	0.000225989	0.375738	0.538	0.52	1	2	IER2
PTTG1	0	1.71947	0.949	0.218	0	3	PTTG1
CCNB1	0	1.51057	0.751	0.06	0	3	CCNB1
TUBA1B	0	1.50574	0.943	0.465	0	3	TUBA1B
LGALS1	0	1.49556	0.823	0.471	0	3	LGALS1
HMGB2	0	1.48294	0.832	0.28	0	3	HMGB2
ARL6IP1	0	1.4756	0.846	0.193	0	3	ARL6IP1
TUBB4B	0	1.42575	0.827	0.382	0	3	TUBB4B
UBE2S	0	1.39502	0.722	0.155	0	3	UBE2S
KPNA2	0	1.39207	0.601	0.126	0	3	KPNA2
CKS2	0	1.32896	0.717	0.17	0	3	CKS2
CDC20	0	1.32297	0.754	0.056	0	3	CDC20
CENPF	0	1.25853	0.724	0.073	0	3	CENPF
UBE2C	0	1.25846	0.526	0.107	0	3	UBE2C
HMGB1	0	1.18594	0.992	0.643	0	3	HMGB1
CALM2	0	1.13507	0.915	0.547	0	3	CALM2
BIRC5	0	1.13218	0.74	0.088	0	3	BIRC5
HMGN2	0	1.09143	0.919	0.472	0	3	HMGN2
H2AFZ	0	1.08853	0.964	0.573	0	3	H2AFZ
TUBA1C	0	1.07072	0.754	0.303	0	3	TUBA1C
TOP2A	0	1.01573	0.556	0.07	0	3	TOP2A
CCNB2	0	0.939217	0.63	0.049	0	3	CCNB2
CDKN3	0	0.926516	0.638	0.066	0	3	CDKN3
CKS1B	0	0.924399	0.733	0.254	0	3	CKS1B
STMN1	0	0.918551	0.839	0.381	0	3	STMN1
NUCKS1	0	0.884697	0.805	0.291	0	3	NUCKS1
NUSAP1	0	0.884614	0.589	0.095	0	3	NUSAP1
JPT1	0	0.866019	0.711	0.326	0	3	JPT1
MKI67	0	0.844293	0.595	0.071	0	3	MKI67
SMC4	0	0.817856	0.675	0.185	0	3	SMC4
PTMS	0	0.802018	0.679	0.257	0	3	PTMS
DYNLL1	0	0.775608	0.907	0.576	0	3	DYNLL1
HNRNPA2B1	0	0.739845	0.956	0.605	0	3	HNRNPA2B1
RAN	0	0.721939	0.878	0.538	0	3	RAN
ASPM	0	0.654692	0.429	0.03	0	3	ASPM
TPX2	0	0.624056	0.462	0.039	0	3	TPX2
MAD2L1	0	0.600269	0.527	0.111	0	3	MAD2L1
H2AFV	0	0.600189	0.733	0.304	0	3	H2AFV
HMGB3	0	0.599564	0.529	0.12	0	3	HMGB3
PLK1	0	0.592224	0.398	0.022	0	3	PLK1
RAD21	0	0.577945	0.596	0.2	0	3	RAD21
CENPA	0	0.548286	0.398	0.024	0	3	CENPA
KIF20B	0	0.539246	0.433	0.061	0	3	KIF20B
DTYMK	0	0.525536	0.533	0.15	0	3	DTYMK
HMMR	0	0.498333	0.362	0.018	0	3	HMMR
SKA2	0	0.490061	0.462	0.099	0	3	SKA2
AURKB	0	0.478511	0.378	0.06	0	3	AURKB
FOXM1	0	0.478177	0.32	0.047	0	3	FOXM1
AURKA	0	0.472843	0.301	0.021	0	3	AURKA
CCNA2	0	0.461498	0.35	0.036	0	3	CCNA2
CKAP2	0	0.440037	0.349	0.046	0	3	CKAP2
CEP55	0	0.439361	0.349	0.026	0	3	CEP55
DLGAP5	0	0.420429	0.317	0.019	0	3	DLGAP5
TROAP	0	0.416622	0.338	0.032	0	3	TROAP
PRC1	0	0.397252	0.326	0.043	0	3	PRC1
CENPE	0	0.395097	0.283	0.02	0	3	CENPE
NUF2	0	0.383478	0.291	0.027	0	3	NUF2
GTSE1	0	0.363411	0.283	0.022	0	3	GTSE1
KIF23	0	0.334235	0.264	0.026	0	3	KIF23
TACC3	0	0.332437	0.276	0.034	0	3	TACC3
KNSTRN	0	0.329824	0.26	0.024	0	3	KNSTRN
KIF2C	0	0.317489	0.241	0.018	0	3	KIF2C
NEK2	0	0.313548	0.235	0.014	0	3	NEK2
ECT2	0	0.312119	0.265	0.036	0	3	ECT2
DEPDC1	0	0.311319	0.232	0.013	0	3	DEPDC1
PIF1	0	0.305264	0.18	0.009	0	3	PIF1
KIF20A	0	0.287005	0.221	0.014	0	3	KIF20A
RACGAP1	0	0.269009	0.224	0.026	0	3	RACGAP1
CDCA8	0	0.267887	0.211	0.019	0	3	CDCA8
PIMREG	0	0.260332	0.193	0.011	0	3	PIMREG
HSP90B1	2.84519e-300	0.756313	0.814	0.416	5.69693e-296	3	HSP90B1
H2AFX	1.98877e-298	0.475582	0.359	0.079	3.98212e-294	3	H2AFX
SGO2	2.94054e-298	0.262886	0.21	0.024	5.88785e-294	3	SGO2
TUBB	6.26933e-293	0.79098	0.776	0.391	1.25531e-288	3	TUBB
LSM5	1.12008e-279	0.529765	0.704	0.31	2.24274e-275	3	LSM5
CDCA3	1.42372e-277	0.354805	0.232	0.033	2.85072e-273	3	CDCA3
PBK	1.25212e-273	0.328162	0.25	0.04	2.50713e-269	3	PBK
ANP32E	2.41611e-273	0.375037	0.379	0.093	4.83777e-269	3	ANP32E
MZT1	5.87196e-270	0.380614	0.362	0.087	1.17574e-265	3	MZT1
GPSM2	2.3397e-259	0.302947	0.284	0.055	4.68477e-255	3	GPSM2
CENPW	2.07895e-250	0.482223	0.593	0.228	4.16268e-246	3	CENPW
PTMA	9.19309e-232	0.634162	0.999	0.957	1.84073e-227	3	PTMA
GLRX5	4.74063e-230	0.360769	0.378	0.107	9.49216e-226	3	GLRX5
HSP90AA1	3.54129e-225	0.892596	0.856	0.593	7.09073e-221	3	HSP90AA1
SUN2	7.04593e-216	0.317643	0.308	0.076	1.41081e-211	3	SUN2
TUBB6	5.40673e-215	0.45734	0.387	0.121	1.08259e-210	3	TUBB6
CAVIN3	2.03251e-212	0.543486	0.429	0.149	4.0697e-208	3	CAVIN3
LMNA	2.45975e-211	0.594389	0.878	0.573	4.92515e-207	3	LMNA
PHF19	3.43064e-208	0.260962	0.235	0.046	6.86916e-204	3	PHF19
HNRNPA1	5.9535e-207	0.525251	0.945	0.706	1.19207e-202	3	HNRNPA1
CCT5	8.96019e-207	0.467667	0.565	0.248	1.7941e-202	3	CCT5
CNIH4	6.71251e-204	0.400411	0.439	0.155	1.34405e-199	3	CNIH4
PSMA7	7.95645e-204	0.524313	0.869	0.585	1.59312e-199	3	PSMA7
TK1	4.66042e-203	0.457323	0.538	0.213	9.33156e-199	3	TK1
ILF2	4.07106e-199	0.418385	0.554	0.236	8.15147e-195	3	ILF2
UBALD2	1.52509e-188	0.412513	0.359	0.115	3.05368e-184	3	UBALD2
HNRNPA3	9.2124e-188	0.49394	0.744	0.438	1.8446e-183	3	HNRNPA3
HDGF	2.61764e-187	0.374067	0.461	0.176	5.24131e-183	3	HDGF
CDC25B	1.07477e-186	0.339031	0.335	0.099	2.15202e-182	3	CDC25B
SFPQ	1.03434e-183	0.442224	0.629	0.311	2.07105e-179	3	SFPQ
NMU	2.11979e-175	0.275424	0.239	0.055	4.24446e-171	3	NMU
CALM3	4.34337e-167	0.336731	0.424	0.16	8.69672e-163	3	CALM3
PSMA4	7.73677e-164	0.428671	0.732	0.424	1.54913e-159	3	PSMA4
GGH	2.29351e-163	0.370441	0.445	0.178	4.5923e-159	3	GGH
NUDCD2	2.76842e-161	0.272623	0.303	0.091	5.54321e-157	3	NUDCD2
MZT2B	8.51263e-160	0.424621	0.773	0.474	1.70448e-155	3	MZT2B
PSME2	1.47521e-159	0.485155	0.787	0.491	2.9538e-155	3	PSME2
DCTN3	1.06541e-158	0.349927	0.437	0.178	2.13326e-154	3	DCTN3
CDK1	3.94615e-153	0.417094	0.282	0.086	7.90138e-149	3	CDK1
HMG20B	5.19401e-152	0.306432	0.353	0.125	1.04e-147	3	HMG20B
RHNO1	2.29378e-147	0.336332	0.259	0.076	4.59283e-143	3	RHNO1
PTGES3	6.83378e-145	0.395515	0.72	0.437	1.36833e-140	3	PTGES3
SRSF3	1.053e-141	0.387615	0.771	0.492	2.10842e-137	3	SRSF3
MRPL51	1.87226e-141	0.3866	0.677	0.362	3.74882e-137	3	MRPL51
UBE2T	7.41171e-140	0.281633	0.283	0.09	1.48405e-135	3	UBE2T
HSPE1	9.25109e-140	0.471123	0.769	0.512	1.85235e-135	3	HSPE1
HP1BP3	9.69097e-139	0.359057	0.466	0.212	1.94042e-134	3	HP1BP3
MORF4L2	1.4239e-138	0.358081	0.525	0.256	2.85107e-134	3	MORF4L2
HSPD1	4.31937e-137	0.44969	0.635	0.367	8.64867e-133	3	HSPD1
DDX39A	1.55139e-136	0.289638	0.383	0.15	3.10635e-132	3	DDX39A
MTDH	1.76884e-136	0.426511	0.62	0.35	3.54174e-132	3	MTDH
CAV1	8.79748e-135	0.528004	0.449	0.204	1.76152e-130	3	CAV1
COX8A	3.17756e-133	0.396283	0.808	0.574	6.36243e-129	3	COX8A
SERPINH1	2.57173e-132	0.420921	0.399	0.168	5.14938e-128	3	SERPINH1
CYC1	3.81268e-131	0.392866	0.657	0.383	7.63413e-127	3	CYC1
OAZ1	6.79797e-131	0.370307	0.916	0.739	1.36116e-126	3	OAZ1
HNRNPM	7.96719e-130	0.360702	0.638	0.357	1.59527e-125	3	HNRNPM
PSMB2	1.40163e-128	0.340633	0.566	0.298	2.80647e-124	3	PSMB2
BUB3	1.03877e-127	0.331567	0.392	0.167	2.07993e-123	3	BUB3
HSP90AB1	5.64861e-126	0.564464	0.791	0.609	1.13102e-121	3	HSP90AB1
SLIRP	6.79832e-125	0.376618	0.628	0.364	1.36123e-120	3	SLIRP
ARPC2	2.69651e-124	0.417191	0.795	0.566	5.39922e-120	3	ARPC2
PSMB6	6.69976e-123	0.354243	0.626	0.362	1.34149e-118	3	PSMB6
SNRPG	3.4249e-121	0.378719	0.746	0.496	6.85768e-117	3	SNRPG
LSM4	5.10739e-120	0.31942	0.54	0.279	1.02265e-115	3	LSM4
PSMB1	1.84509e-119	0.370974	0.77	0.526	3.69443e-115	3	PSMB1
DEK	3.4789e-118	0.34032	0.648	0.369	6.96579e-114	3	DEK
ANP32B	7.04367e-114	0.34844	0.592	0.339	1.41035e-109	3	ANP32B
VIM	2.0705e-113	1.21731	0.413	0.21	4.14577e-109	3	VIM
TMBIM6	4.69145e-110	0.366872	0.759	0.52	9.39368e-106	3	TMBIM6
PSMB3	1.28848e-108	0.311945	0.667	0.404	2.57993e-104	3	PSMB3
CFL1	1.65091e-108	0.374933	0.934	0.801	3.30563e-104	3	CFL1
C12orf75	3.89674e-108	0.352662	0.438	0.212	7.80245e-104	3	C12orf75
SNRPF	1.04217e-107	0.318709	0.659	0.393	2.08675e-103	3	SNRPF
TAGLN2	1.23559e-103	0.38561	0.823	0.622	2.47402e-99	3	TAGLN2
ERH	2.01989e-102	0.312944	0.607	0.36	4.04443e-98	3	ERH
SNRPB	9.30907e-101	0.31221	0.753	0.494	1.86395e-96	3	SNRPB
HSPA8	1.90614e-100	0.514134	0.672	0.452	3.81666e-96	3	HSPA8
RHEB	3.75509e-100	0.295126	0.483	0.255	7.51882e-96	3	RHEB
PSMB7	1.88813e-99	0.319119	0.643	0.406	3.7806e-95	3	PSMB7
RRM2	2.45626e-99	0.269361	0.248	0.088	4.91817e-95	3	RRM2
CBX3	1.71925e-98	0.286912	0.512	0.278	3.44246e-94	3	CBX3
MT2A	2.67436e-97	0.722345	0.609	0.397	5.35486e-93	3	MT2A
YBX1	1.35024e-96	0.342638	0.894	0.716	2.70359e-92	3	YBX1
NDUFA2	3.59225e-95	0.286876	0.531	0.299	7.19276e-91	3	NDUFA2
HNRNPD	2.43681e-93	0.267045	0.458	0.237	4.87922e-89	3	HNRNPD
PSMD2	2.37945e-92	0.314067	0.448	0.237	4.76438e-88	3	PSMD2
SNRPD1	2.44122e-92	0.305539	0.596	0.355	4.88806e-88	3	SNRPD1
ACTN1	3.47411e-92	0.324596	0.373	0.176	6.95622e-88	3	ACTN1
TRMT112	1.23315e-91	0.314062	0.666	0.433	2.46914e-87	3	TRMT112
XRCC6	1.6657e-90	0.27633	0.532	0.303	3.33523e-86	3	XRCC6
TXNDC17	1.73156e-90	0.456587	0.594	0.388	3.4671e-86	3	TXNDC17
FKBP4	1.94434e-89	0.466119	0.415	0.223	3.89315e-85	3	FKBP4
PRDX1	2.26287e-89	0.361599	0.839	0.618	4.53094e-85	3	PRDX1
ACTB	7.64601e-89	0.376417	0.988	0.934	1.53096e-84	3	ACTB
ANAPC11	1.56996e-88	0.296662	0.609	0.38	3.14354e-84	3	ANAPC11
RBM8A	9.19827e-88	0.285689	0.604	0.374	1.84177e-83	3	RBM8A
PPIA	1.00929e-87	0.293664	0.954	0.797	2.02089e-83	3	PPIA
LSM3	1.12142e-86	0.261292	0.552	0.319	2.24543e-82	3	LSM3
ATP5MC3	1.29212e-86	0.322258	0.775	0.56	2.58721e-82	3	ATP5MC3
HIST1H4C	6.75177e-86	0.629375	0.408	0.213	1.35191e-81	3	HIST1H4C
MRFAP1	7.17564e-85	0.27042	0.505	0.287	1.43678e-80	3	MRFAP1
ATP5F1B1	2.42004e-84	0.318958	0.737	0.512	4.84564e-80	3	ATP5F1B
NCL	2.83101e-84	0.366496	0.591	0.377	5.66853e-80	3	NCL
BSG	2.32689e-83	0.277546	0.693	0.452	4.65914e-79	3	BSG
PFN1	2.47112e-83	0.340884	0.895	0.711	4.94793e-79	3	PFN1
CCT4	1.28476e-82	0.270164	0.481	0.273	2.57247e-78	3	CCT4
NPM1	7.31836e-81	0.330943	0.906	0.746	1.46536e-76	3	NPM1
EIF5A	1.06639e-80	0.319402	0.614	0.398	2.13523e-76	3	EIF5A
PPP1R14B	1.15495e-80	0.34102	0.478	0.281	2.31255e-76	3	PPP1R14B
CCT6A	1.83994e-80	0.268358	0.484	0.276	3.68411e-76	3	CCT6A
ATP5IF1	4.67351e-80	0.280443	0.621	0.395	9.35777e-76	3	ATP5IF1
MRPL52	9.12638e-80	0.270373	0.494	0.285	1.82738e-75	3	MRPL52
NEDD8	9.48321e-80	0.265375	0.698	0.469	1.89882e-75	3	NEDD8
POMP	2.60501e-79	0.299928	0.697	0.474	5.21601e-75	3	POMP
TMED9	7.3212e-79	0.283043	0.608	0.386	1.46592e-74	3	TMED9
ENO1	8.98248e-79	0.372425	0.922	0.778	1.79856e-74	3	ENO1
MDH1	2.86412e-78	0.261318	0.474	0.269	5.73483e-74	3	MDH1
ATP5MF	3.64216e-78	0.273842	0.735	0.504	7.29269e-74	3	ATP5MF
ARF1	3.96218e-78	0.265035	0.534	0.324	7.93347e-74	3	ARF1
MARCKS	9.31193e-78	0.348194	0.513	0.31	1.86453e-73	3	MARCKS
HMGN3	1.21295e-77	0.363074	0.616	0.417	2.42869e-73	3	HMGN3
HMGN1	4.3269e-77	0.30279	0.783	0.565	8.66375e-73	3	HMGN1
FKBP2	5.9672e-76	0.268289	0.496	0.291	1.19481e-71	3	FKBP2
PSMC5	1.56043e-75	0.329077	0.495	0.307	3.12445e-71	3	PSMC5
UBB	1.13829e-74	0.392109	0.741	0.596	2.27919e-70	3	UBB
CYCS	1.74826e-74	0.279673	0.668	0.448	3.50054e-70	3	CYCS
RANBP1	9.78705e-74	0.301297	0.601	0.391	1.95966e-69	3	RANBP1
CLIC1	3.20799e-73	0.325833	0.66	0.472	6.42337e-69	3	CLIC1
SET	3.73476e-73	0.324234	0.663	0.467	7.47812e-69	3	SET
NME1	7.85847e-73	0.261439	0.498	0.297	1.5735e-68	3	NME1
UBE2L3	1.25833e-72	0.250313	0.509	0.307	2.51955e-68	3	UBE2L3
SSR3	4.9755e-71	0.389524	0.415	0.238	9.96244e-67	3	SSR3
SLC25A3	2.18302e-69	0.256034	0.716	0.508	4.37106e-65	3	SLC25A3
NDUFB9	3.21329e-68	0.279549	0.734	0.538	6.43397e-64	3	NDUFB9
HSPA5	3.24753e-67	0.272127	0.561	0.355	6.50253e-63	3	HSPA5
DNAJA1	1.32429e-66	0.287138	0.508	0.32	2.65163e-62	3	DNAJA1
SEM1	1.45099e-66	0.26107	0.763	0.56	2.90532e-62	3	SEM1
PLP2	1.55202e-66	0.276451	0.685	0.486	3.1076e-62	3	PLP2
SNRPE	2.7395e-66	0.251079	0.601	0.397	5.4853e-62	3	SNRPE
AP2M1	3.45961e-65	0.267679	0.598	0.407	6.92718e-61	3	AP2M1
CALR	3.35749e-64	0.309231	0.646	0.457	6.72271e-60	3	CALR
PKM	5.16513e-62	0.308394	0.842	0.683	1.03421e-57	3	PKM
TPM4	7.44368e-62	0.296455	0.508	0.327	1.49045e-57	3	TPM4
RPL35	7.54046e-58	0.265821	0.994	0.956	1.50983e-53	3	RPL35
PDIA6	1.40034e-57	0.252482	0.548	0.366	2.80389e-53	3	PDIA6
FSCN1	7.25709e-57	0.264296	0.45	0.279	1.45309e-52	3	FSCN1
BST21	1.85109e-56	0.276643	0.614	0.427	3.70643e-52	3	BST2
CALM1	4.10421e-56	0.275562	0.586	0.401	8.21785e-52	3	CALM1
PPIB	6.89937e-56	0.266105	0.645	0.463	1.38146e-51	3	PPIB
LY6E1	7.14277e-56	0.313669	0.798	0.633	1.4302e-51	3	LY6E
YWHAZ	3.49595e-55	0.259272	0.649	0.486	6.99993e-51	3	YWHAZ
LY6K	4.7868e-55	0.259443	0.393	0.236	9.5846e-51	3	LY6K
TGFBI	3.02986e-53	0.516003	0.304	0.166	6.06669e-49	3	TGFBI
LDHA	1.15747e-52	0.352654	0.775	0.626	2.3176e-48	3	LDHA
TPM2	1.54405e-52	0.365905	0.325	0.184	3.09165e-48	3	TPM2
MT1E	1.57416e-52	0.296558	0.279	0.145	3.15194e-48	3	MT1E
PRSS23	1.65818e-52	0.254863	0.203	0.09	3.32018e-48	3	PRSS23
CTSV	4.80049e-52	0.338464	0.31	0.17	9.61202e-48	3	CTSV
PSMB9	1.58888e-50	0.298427	0.412	0.261	3.1814e-46	3	PSMB9
IFITM31	7.55817e-47	0.307748	0.763	0.6	1.51337e-42	3	IFITM3
CD99	2.13276e-44	0.262396	0.589	0.425	4.27043e-40	3	CD99
HLA-A1	1.18188e-43	0.367969	0.795	0.648	2.36647e-39	3	HLA-A
FXYD5	4.14725e-42	0.268699	0.328	0.198	8.30403e-38	3	FXYD5
RPL81	1.03327e-39	0.265001	0.989	0.958	2.06891e-35	3	RPL8
FN11	4.57757e-38	0.280112	0.205	0.104	9.16566e-34	3	FN1
KRT18	4.08287e-37	0.308223	0.635	0.505	8.17514e-33	3	KRT18
RBP1	9.77543e-34	0.2814	0.461	0.327	1.95733e-29	3	RBP1
HLA-C1	2.12919e-33	0.403565	0.591	0.46	4.26329e-29	3	HLA-C
FKBP1A	5.06239e-33	0.255151	0.598	0.459	1.01364e-28	3	FKBP1A
NNMT	2.37556e-30	0.250585	0.128	0.059	4.75658e-26	3	NNMT
TPM1	6.50555e-27	0.252269	0.347	0.24	1.30261e-22	3	TPM1
IGKC	2.19302e-25	0.407375	0.035	0.113	4.39108e-21	3	IGKC
COL4A1	7.63457e-24	0.255099	0.121	0.06	1.52867e-19	3	COL4A1
IER3	7.97775e-22	0.322661	0.386	0.288	1.59739e-17	3	IER3
DDIT4	6.92247e-20	0.272846	0.475	0.379	1.38609e-15	3	DDIT4
AREG	8.50823e-20	0.258408	0.229	0.151	1.7036e-15	3	AREG
SPARC	3.14061e-16	0.38658	0.214	0.143	6.28844e-12	3	SPARC
IGFBP7	3.69316e-16	0.554334	0.489	0.392	7.39481e-12	3	IGFBP7
NTS1	1.74308e-06	0.312255	0.13	0.096	0.0349017	3	NTS
TIMP1	3.11059e-06	0.626868	0.31	0.264	0.0622833	3	TIMP1
COL1A1	1.74645e-05	0.480018	0.105	0.077	0.349691	3	COL1A1
CXCL101	0.000195219	0.253084	0.13	0.102	1	3	CXCL10
NDRG1	0	1.7335	0.78	0.259	0	4	NDRG1
SLC2A1	0	1.3789	0.665	0.244	0	4	SLC2A1
LDHA1	0	1.3025	0.919	0.61	0	4	LDHA
ERO1A	0	1.25701	0.609	0.148	0	4	ERO1A
NDUFA4L2	0	1.2059	0.548	0.161	0	4	NDUFA4L2
S100A10	0	0.991943	0.948	0.655	0	4	S100A10
EGLN3	0	0.573582	0.352	0.066	0	4	EGLN3
HK2	0	0.48814	0.247	0.029	0	4	HK2
BNIP3	1.41545e-283	0.78317	0.444	0.127	2.83415e-279	4	BNIP3
EIF1	3.97253e-271	0.823603	0.988	0.928	7.95419e-267	4	EIF1
ANXA1	7.82513e-271	1.12768	0.898	0.587	1.56683e-266	4	ANXA1
TMSB10	1.20399e-267	0.88157	0.994	0.972	2.41074e-263	4	TMSB10
S100A2	4.55936e-231	1.35371	0.939	0.799	9.1292e-227	4	S100A2
ANXA2	7.74473e-226	0.771357	0.959	0.833	1.55073e-221	4	ANXA2
SERPINB5	1.12619e-216	0.616825	0.509	0.199	2.25498e-212	4	SERPINB5
SH3BGRL3	2.13653e-212	0.680819	0.789	0.483	4.27796e-208	4	SH3BGRL3
SLC6A8	2.51759e-204	0.491002	0.322	0.087	5.04098e-200	4	SLC6A8
VEGFA	6.13045e-202	0.439913	0.347	0.1	1.2275e-197	4	VEGFA
FAM162A	3.95366e-195	0.698806	0.522	0.232	7.9164e-191	4	FAM162A
PGK1	1.84672e-194	0.791997	0.719	0.438	3.69768e-190	4	PGK1
BNIP3L	9.62143e-194	0.488865	0.424	0.152	1.9265e-189	4	BNIP3L
PGF	2.47781e-193	0.400036	0.273	0.066	4.96131e-189	4	PGF
PFKFB3	2.44048e-185	0.389061	0.232	0.05	4.88658e-181	4	PFKFB3
ACTG1	3.54759e-184	1.02403	0.937	0.834	7.10335e-180	4	ACTG1
VDAC2	1.21504e-183	0.800543	0.703	0.436	2.43288e-179	4	VDAC2
GAPDH	8.15306e-178	0.740319	0.981	0.946	1.63249e-173	4	GAPDH
FTH1	8.47281e-176	1.01573	0.985	0.943	1.69651e-171	4	FTH1
KRT6A	1.96342e-174	0.944892	0.738	0.433	3.93135e-170	4	KRT6A
CSTA	2.62165e-171	1.46205	0.725	0.46	5.24932e-167	4	CSTA
UPP1	2.50542e-167	0.529517	0.311	0.094	5.0166e-163	4	UPP1
LGALS3	3.81136e-166	0.679258	0.776	0.503	7.63149e-162	4	LGALS3
ALDOA	3.65444e-163	0.394815	0.426	0.165	7.31729e-159	4	ALDOA
TM4SF1	3.29698e-162	1.02742	0.657	0.395	6.60154e-158	4	TM4SF1
ENO11	1.96194e-159	0.664213	0.917	0.78	3.9284e-155	4	ENO1
IRF6	8.3655e-154	0.382394	0.365	0.132	1.67502e-149	4	IRF6
RHCG	2.65706e-153	1.10338	0.269	0.077	5.32024e-149	4	RHCG
P4HA1	3.12639e-153	0.294975	0.265	0.074	6.25997e-149	4	P4HA1
MALL	1.35636e-152	0.381045	0.37	0.132	2.71584e-148	4	MALL
GJA1	2.17874e-152	0.360639	0.333	0.111	4.36249e-148	4	GJA1
KCMF1	3.09531e-145	0.291162	0.26	0.074	6.19775e-141	4	KCMF1
TPT1	7.92039e-145	0.515719	0.969	0.892	1.5859e-140	4	TPT1
RAB10	3.78393e-142	0.454829	0.474	0.219	7.57656e-138	4	RAB10
MIF	1.57329e-138	0.550837	0.87	0.671	3.15021e-134	4	MIF
IGFBP3	1.10262e-137	0.940763	0.385	0.155	2.20778e-133	4	IGFBP3
EZR	1.48997e-137	0.524806	0.58	0.321	2.98336e-133	4	EZR
GPI	7.9949e-136	0.433524	0.348	0.134	1.60082e-131	4	GPI
ERRFI1	1.30585e-134	0.370052	0.27	0.085	2.6147e-130	4	ERRFI1
C4orf3	1.05419e-133	0.4477	0.571	0.308	2.11081e-129	4	C4orf3
CA9	5.90683e-127	0.32509	0.186	0.045	1.18272e-122	4	CA9
S100A11	1.20097e-121	0.451019	0.967	0.87	2.40471e-117	4	S100A11
NECTIN4	7.0767e-121	0.31722	0.322	0.12	1.41697e-116	4	NECTIN4
ANKRD37	2.57261e-119	0.36033	0.25	0.079	5.15113e-115	4	ANKRD37
ANGPTL4	1.55415e-115	0.428943	0.239	0.075	3.11188e-111	4	ANGPTL4
PGAM1	4.58744e-115	0.412198	0.682	0.428	9.18542e-111	4	PGAM1
WDR45B	6.88508e-115	0.318679	0.344	0.14	1.3786e-110	4	WDR45B
LAMC2	9.32877e-112	0.663258	0.371	0.165	1.8679e-107	4	LAMC2
PLAUR	4.42364e-110	0.456687	0.301	0.113	8.85746e-106	4	PLAUR
ZFAS1	3.12399e-109	0.561851	0.757	0.566	6.25516e-105	4	ZFAS1
SLC16A3	3.43165e-108	0.406423	0.393	0.181	6.87119e-104	4	SLC16A3
TMEM40	1.567e-107	0.294839	0.276	0.1	3.13761e-103	4	TMEM40
ECM1	7.30428e-107	0.306248	0.211	0.063	1.46254e-102	4	ECM1
BZW1	1.45973e-106	0.456501	0.482	0.261	2.92282e-102	4	BZW1
TNFRSF12A	2.35004e-105	0.546103	0.499	0.261	4.70549e-101	4	TNFRSF12A
FAM210A	9.31969e-104	0.250242	0.22	0.07	1.86608e-99	4	FAM210A
RAC1	9.41141e-104	0.407665	0.889	0.721	1.88445e-99	4	RAC1
HPCAL1	1.94999e-102	0.323308	0.16	0.041	3.90447e-98	4	HPCAL1
CSTB	1.58094e-99	0.773986	0.791	0.621	3.16552e-95	4	CSTB
AVPI1	3.36491e-98	0.328259	0.297	0.12	6.73757e-94	4	AVPI1
PLOD2	1.42591e-96	0.270482	0.216	0.072	2.8551e-92	4	PLOD2
PTHLH	1.8283e-95	0.42408	0.315	0.133	3.66081e-91	4	PTHLH
RAB7A	4.14863e-94	0.339608	0.515	0.294	8.3068e-90	4	RAB7A
HILPDA	1.03546e-93	0.331816	0.173	0.05	2.07331e-89	4	HILPDA
PERP	3.13046e-93	0.672319	0.901	0.768	6.26812e-89	4	PERP
CDKN2A	1.36814e-92	0.566577	0.771	0.61	2.73943e-88	4	CDKN2A
PLS3	1.49064e-92	0.262654	0.292	0.119	2.98471e-88	4	PLS3
RPL35A	4.32188e-92	0.540988	0.981	0.947	8.6537e-88	4	RPL35A
IL1RN	1.21216e-90	0.330087	0.25	0.092	2.42712e-86	4	IL1RN
RPS12	5.4038e-89	0.554664	0.972	0.928	1.082e-84	4	RPS12
PHLDA1	5.85771e-88	0.527467	0.41	0.211	1.17289e-83	4	PHLDA1
SOD2	4.00828e-87	1.03116	0.474	0.285	8.02578e-83	4	SOD2
PIM1	1.76893e-86	0.324058	0.223	0.081	3.54193e-82	4	PIM1
CAST	5.65254e-86	0.334	0.551	0.334	1.13181e-81	4	CAST
MKNK2	1.24815e-85	0.362264	0.28	0.119	2.49918e-81	4	MKNK2
LAMB31	3.20688e-85	0.619344	0.412	0.225	6.42114e-81	4	LAMB3
H3F3B	4.49915e-85	0.436204	0.986	0.935	9.00865e-81	4	H3F3B
SAT1	1.27393e-84	0.510931	0.815	0.642	2.55078e-80	4	SAT1
SFN	6.93077e-84	0.55481	0.788	0.62	1.38775e-79	4	SFN
ID4	8.66505e-83	0.322835	0.196	0.067	1.735e-78	4	ID4
SERPINB1	1.04976e-82	0.440632	0.374	0.188	2.10194e-78	4	SERPINB1
PPP2R2A	1.83308e-82	0.272162	0.291	0.127	3.67038e-78	4	PPP2R2A
NAMPT	2.02019e-82	0.369942	0.377	0.193	4.04503e-78	4	NAMPT
AHNAK	7.10489e-82	0.299095	0.466	0.26	1.42261e-77	4	AHNAK
YBX3	8.50304e-82	0.400118	0.661	0.46	1.70256e-77	4	YBX3
CDC42EP1	2.07576e-80	0.271432	0.302	0.135	4.15629e-76	4	CDC42EP1
CDKN1A	6.06201e-80	0.267242	0.319	0.144	1.2138e-75	4	CDKN1A
SDC4	1.56648e-78	0.548481	0.5	0.306	3.13655e-74	4	SDC4
GPRC5A	2.31754e-78	0.268436	0.184	0.061	4.64041e-74	4	GPRC5A
TENT5A	2.57384e-78	0.250792	0.225	0.086	5.15361e-74	4	TENT5A
PFDN2	4.40263e-78	0.353385	0.511	0.314	8.81538e-74	4	PFDN2
CARHSP1	2.47379e-77	0.303554	0.503	0.294	4.95327e-73	4	CARHSP1
MYL12B	4.74155e-77	0.352973	0.809	0.657	9.494e-73	4	MYL12B
LRRFIP1	2.79747e-76	0.269756	0.401	0.211	5.60137e-72	4	LRRFIP1
RALA	3.5259e-76	0.281578	0.298	0.138	7.0599e-72	4	RALA
UBE2B	2.6294e-75	0.270554	0.389	0.204	5.26484e-71	4	UBE2B
RHOC	6.02563e-75	0.292964	0.504	0.302	1.20651e-70	4	RHOC
JUP	1.18176e-74	0.310936	0.486	0.286	2.36624e-70	4	JUP
MAL2	1.3461e-74	0.503086	0.406	0.232	2.6953e-70	4	MAL2
EMP1	1.16225e-73	0.361383	0.294	0.134	2.32717e-69	4	EMP1
GADD45A	4.04987e-73	0.468199	0.427	0.241	8.10906e-69	4	GADD45A
PLAU	5.08644e-73	0.563881	0.387	0.21	1.01846e-68	4	PLAU
BTG1	1.04204e-72	0.550607	0.694	0.534	2.08647e-68	4	BTG1
RND3	3.84883e-72	0.350525	0.485	0.283	7.70651e-68	4	RND3
MYL12A	1.87992e-71	0.355511	0.776	0.611	3.76417e-67	4	MYL12A
KRT17	9.3032e-71	0.776844	0.823	0.711	1.86278e-66	4	KRT17
TPD52	9.89482e-71	0.267705	0.317	0.155	1.98124e-66	4	TPD52
IFNGR2	3.78287e-70	0.289578	0.344	0.177	7.57445e-66	4	IFNGR2
ACTB1	8.97624e-70	0.392824	0.964	0.937	1.79731e-65	4	ACTB
SEC61G	1.03327e-69	0.370716	0.713	0.557	2.06891e-65	4	SEC61G
TNFAIP8	1.67756e-69	0.295414	0.272	0.124	3.35897e-65	4	TNFAIP8
KLF41	5.26874e-69	0.386877	0.493	0.299	1.05496e-64	4	KLF4
SDC1	2.27155e-68	0.507768	0.522	0.338	4.54832e-64	4	SDC1
DSC2	4.63422e-68	0.262455	0.265	0.119	9.27909e-64	4	DSC2
WASF2	7.90319e-68	0.311785	0.445	0.265	1.58246e-63	4	WASF2
TPM41	1.27522e-67	0.349829	0.517	0.326	2.55337e-63	4	TPM4
STK17A	2.678e-66	0.380086	0.311	0.158	5.36216e-62	4	STK17A
SMS	9.68687e-65	0.295955	0.378	0.209	1.9396e-60	4	SMS
VAPA	1.56324e-64	0.277982	0.574	0.386	3.13008e-60	4	VAPA
CIB1	1.82574e-64	0.297237	0.533	0.348	3.65567e-60	4	CIB1
EDN2	9.41425e-64	0.410221	0.125	0.037	1.88502e-59	4	EDN2
PTP4A1	4.36388e-63	0.274778	0.328	0.17	8.7378e-59	4	PTP4A1
C19orf33	4.9769e-63	0.250468	0.453	0.26	9.96525e-59	4	C19orf33
DSTN	1.68645e-62	0.284398	0.747	0.569	3.37678e-58	4	DSTN
EMP3	3.80471e-62	0.362292	0.279	0.136	7.61817e-58	4	EMP3
WTAP	2.11947e-61	0.311415	0.38	0.216	4.24381e-57	4	WTAP
KLF3	2.92448e-61	0.271887	0.322	0.168	5.85568e-57	4	KLF3
S100A14	1.06583e-60	0.358628	0.655	0.466	2.13411e-56	4	S100A14
SQSTM1	6.83786e-58	0.351391	0.572	0.396	1.36914e-53	4	SQSTM1
EDN1	1.26048e-57	0.261534	0.161	0.06	2.52387e-53	4	EDN1
PDLIM1	2.37229e-57	0.347811	0.624	0.463	4.75003e-53	4	PDLIM1
POLR1D	2.601e-57	0.264727	0.45	0.28	5.20797e-53	4	POLR1D
PPP1CB	6.81338e-57	0.368276	0.497	0.327	1.36424e-52	4	PPP1CB
PHLDA2	2.87083e-56	0.334119	0.501	0.323	5.74826e-52	4	PHLDA2
DYNLRB1	4.39103e-56	0.254876	0.498	0.321	8.79215e-52	4	DYNLRB1
S100A6	7.65767e-56	0.474871	0.877	0.805	1.53329e-51	4	S100A6
ADM1	2.1527e-55	0.539728	0.41	0.249	4.31035e-51	4	ADM
DNAJB6	9.95668e-55	0.318134	0.501	0.333	1.99363e-50	4	DNAJB6
EIF4EBP1	1.68511e-53	0.288432	0.372	0.22	3.37409e-49	4	EIF4EBP1
HIST1H1C	2.83535e-53	0.419034	0.332	0.186	5.67722e-49	4	HIST1H1C
PKM1	7.65258e-53	0.412738	0.78	0.691	1.53228e-48	4	PKM
OAZ11	1.81578e-51	0.258675	0.863	0.746	3.63574e-47	4	OAZ1
FTL	3.66057e-51	0.5209	0.862	0.834	7.32957e-47	4	FTL
S100A9	1.20688e-50	0.552185	0.551	0.395	2.41653e-46	4	S100A9
BHLHE40	1.61599e-50	0.349961	0.409	0.255	3.2357e-46	4	BHLHE40
RPS20	9.06375e-49	0.264113	0.969	0.913	1.81484e-44	4	RPS20
EIF4A2	1.78422e-48	0.410924	0.612	0.493	3.57254e-44	4	EIF4A2
RPL39	3.67319e-48	0.286625	0.984	0.957	7.35482e-44	4	RPL39
CLDN1	8.39174e-48	0.274536	0.337	0.196	1.68028e-43	4	CLDN1
RPS7	1.83435e-47	0.268685	0.98	0.925	3.67293e-43	4	RPS7
SLC3A2	5.83697e-47	0.32782	0.388	0.244	1.16874e-42	4	SLC3A2
RPL36	1.81745e-46	0.278969	0.988	0.952	3.63908e-42	4	RPL36
RPL101	2.07391e-46	0.255489	0.996	0.973	4.1526e-42	4	RPL10
SERPINB2	2.9456e-46	0.261235	0.128	0.047	5.89798e-42	4	SERPINB2
RPL32	3.29852e-46	0.288188	0.981	0.95	6.60463e-42	4	RPL32
SERPINE1	5.64924e-46	0.370509	0.192	0.088	1.13115e-41	4	SERPINE1
ETS2	6.72521e-46	0.274034	0.394	0.245	1.34659e-41	4	ETS2
RAP2B	1.77995e-45	0.282429	0.311	0.18	3.564e-41	4	RAP2B
RPL18A	1.84138e-45	0.265418	0.984	0.953	3.687e-41	4	RPL18A
RPL37	5.5271e-45	0.539046	0.966	0.932	1.10669e-40	4	RPL37
RPL29	7.32959e-45	0.296798	0.953	0.908	1.4676e-40	4	RPL29
CXCL8	2.47452e-43	0.805583	0.29	0.165	4.95472e-39	4	CXCL8
MT1X	3.5099e-43	0.737373	0.438	0.301	7.02786e-39	4	MT1X
ZFAND5	8.58559e-43	0.281136	0.391	0.252	1.71909e-38	4	ZFAND5
RSRC2	3.39165e-42	0.306053	0.371	0.236	6.7911e-38	4	RSRC2
TACSTD21	6.99166e-40	0.363995	0.735	0.598	1.39994e-35	4	TACSTD2
CD24	6.31261e-39	0.401485	0.501	0.368	1.26397e-34	4	CD24
TPI1	6.5464e-38	0.343073	0.825	0.729	1.31079e-33	4	TPI1
TAGLN21	9.31689e-38	0.284931	0.749	0.632	1.86552e-33	4	TAGLN2
CLEC2B	1.71388e-37	0.439105	0.26	0.153	3.43171e-33	4	CLEC2B
CD44	2.02374e-36	0.319005	0.42	0.292	4.05213e-32	4	CD44
HSPB1	5.86556e-35	0.309243	0.921	0.877	1.17446e-30	4	HSPB1
S100A8	6.03044e-32	0.37675	0.48	0.356	1.20747e-27	4	S100A8
EMP2	2.76117e-31	0.395768	0.443	0.338	5.52868e-27	4	EMP2
RPS29	6.09182e-30	0.260002	0.975	0.936	1.21977e-25	4	RPS29
HMGA1	1.98831e-28	0.27246	0.425	0.311	3.98118e-24	4	HMGA1
KCNMA1	1.08553e-26	0.267349	0.101	0.044	2.17355e-22	4	KCNMA1
INHBA	1.23261e-25	0.31105	0.169	0.092	2.46805e-21	4	INHBA
SPRR3	2.02599e-22	0.632535	0.152	0.083	4.05665e-18	4	SPRR3
COL17A1	9.14205e-22	0.27559	0.301	0.212	1.83051e-17	4	COL17A1
AREG1	4.21643e-21	0.257806	0.235	0.15	8.44255e-17	4	AREG
DDIT41	4.55212e-19	0.389979	0.467	0.38	9.11471e-15	4	DDIT4
FDCSP	1.76271e-18	1.40726	0.316	0.243	3.52948e-14	4	FDCSP
PLAT	1.04065e-17	0.256165	0.198	0.129	2.08369e-13	4	PLAT
FABP5	1.59071e-17	0.633862	0.47	0.41	3.18508e-13	4	FABP5
RPL12	3.56146e-17	0.274177	0.966	0.934	7.13112e-13	4	RPL12
CCL20	4.9277e-17	0.698181	0.339	0.252	9.86673e-13	4	CCL20
ICAM1	6.46155e-15	0.254145	0.205	0.141	1.2938e-10	4	ICAM1
GPNMB	8.95963e-13	0.28561	0.403	0.333	1.79399e-08	4	GPNMB
NFKBIA1	9.22625e-11	0.258726	0.565	0.497	1.84737e-06	4	NFKBIA
LGALS11	2.19034e-10	0.32156	0.549	0.505	4.38571e-06	4	LGALS1
LY6D	7.87581e-10	0.753635	0.255	0.201	1.57697e-05	4	LY6D
UBC	2.41967e-09	0.253803	0.856	0.819	4.8449e-05	4	UBC
HSPA51	6.09732e-09	0.321812	0.419	0.373	0.000122087	4	HSPA5
MT2A1	3.06136e-06	0.668733	0.444	0.417	0.0612977	4	MT2A
IGFBP21	5.74018e-05	0.280969	0.426	0.496	1	4	IGFBP2
CXCL1	0.0060921	0.392911	0.174	0.155	1	4	CXCL1
HIST1H4C1	0	1.64114	0.594	0.199	0	5	HIST1H4C
TUBA1B1	0	1.37717	0.978	0.473	0	5	TUBA1B
PCLAF	0	1.30672	0.858	0.16	0	5	PCLAF
H2AFZ1	0	1.15298	0.983	0.58	0	5	H2AFZ
STMN11	0	1.11305	0.924	0.383	0	5	STMN1
DUT	0	1.0761	0.866	0.281	0	5	DUT
TK11	0	1.07152	0.783	0.197	0	5	TK1
PCNA	0	1.06387	0.817	0.235	0	5	PCNA
TUBB1	0	1.04491	0.874	0.39	0	5	TUBB
HMGB21	0	1.01526	0.843	0.291	0	5	HMGB2
TYMS	0	0.836931	0.665	0.109	0	5	TYMS
RANBP11	0	0.776622	0.845	0.371	0	5	RANBP1
DEK1	0	0.728917	0.8	0.361	0	5	DEK
RRM21	0	0.70938	0.488	0.068	0	5	RRM2
ZWINT	0	0.650498	0.573	0.11	0	5	ZWINT
CDK11	0	0.496054	0.421	0.077	0	5	CDK1
FEN1	0	0.481993	0.445	0.072	0	5	FEN1
TMEM106C	0	0.474983	0.439	0.092	0	5	TMEM106C
CENPM	0	0.4447	0.385	0.064	0	5	CENPM
ASF1B	0	0.41574	0.348	0.048	0	5	ASF1B
DHFR	0	0.405587	0.357	0.055	0	5	DHFR
CLSPN	0	0.33146	0.292	0.04	0	5	CLSPN
MYBL2	3.1943e-307	0.300618	0.241	0.028	6.39595e-303	5	MYBL2
HELLS	9.20616e-307	0.507979	0.484	0.122	1.84335e-302	5	HELLS
DNMT1	8.45984e-303	0.482497	0.469	0.117	1.69391e-298	5	DNMT1
MCM7	1.80746e-294	0.543674	0.581	0.184	3.61908e-290	5	MCM7
UBE2T1	1.03105e-278	0.406939	0.386	0.084	2.06447e-274	5	UBE2T
WDR34	7.50442e-272	0.470618	0.492	0.14	1.50261e-267	5	WDR34
SLBP	6.27483e-268	0.509266	0.508	0.153	1.25641e-263	5	SLBP
HMGB11	3.68377e-265	0.811063	0.955	0.655	7.37602e-261	5	HMGB1
SPC25	1.03794e-260	0.276646	0.231	0.031	2.07826e-256	5	SPC25
HMGN21	2.62053e-256	0.78268	0.882	0.486	5.2471e-252	5	HMGN2
MCM3	7.56686e-250	0.39859	0.385	0.093	1.51511e-245	5	MCM3
RAD51AP1	2.4e-245	0.363772	0.302	0.059	4.80553e-241	5	RAD51AP1
SIVA1	1.23249e-241	0.531593	0.676	0.287	2.46781e-237	5	SIVA1
PSIP1	9.60214e-241	0.425445	0.408	0.107	1.92264e-236	5	PSIP1
DNAJC9	3.90311e-238	0.39765	0.449	0.127	7.81519e-234	5	DNAJC9
RRM1	4.72497e-233	0.358575	0.348	0.081	9.4608e-229	5	RRM1
NUSAP11	3.95324e-232	0.444361	0.441	0.121	7.91557e-228	5	NUSAP1
ATAD2	5.48134e-232	0.34761	0.323	0.07	1.09753e-227	5	ATAD2
RPA3	2.01667e-230	0.462722	0.569	0.206	4.03798e-226	5	RPA3
NASP	5.09046e-229	0.491184	0.607	0.233	1.01926e-224	5	NASP
UBE2C1	1.28769e-222	0.477403	0.44	0.125	2.57835e-218	5	UBE2C
AURKB1	5.86458e-203	0.339256	0.316	0.073	1.17427e-198	5	AURKB
UNG	5.74009e-202	0.288788	0.28	0.059	1.14934e-197	5	UNG
SNRPB1	2.85776e-201	0.529826	0.845	0.491	5.7221e-197	5	SNRPB
RFC4	5.13456e-198	0.310742	0.301	0.069	1.02809e-193	5	RFC4
GMNN	2.41616e-197	0.328428	0.334	0.084	4.83787e-193	5	GMNN
CDK4	1.81276e-196	0.399552	0.484	0.168	3.62969e-192	5	CDK4
USP1	1.44171e-192	0.355987	0.364	0.102	2.88673e-188	5	USP1
CKS1B1	1.00322e-191	0.461037	0.643	0.274	2.00875e-187	5	CKS1B
PTMA1	1.09637e-187	0.685433	0.999	0.958	2.19526e-183	5	PTMA
LSM41	1.71417e-183	0.436618	0.627	0.277	3.43229e-179	5	LSM4
CHCHD2	9.32624e-180	0.503227	0.923	0.701	1.86739e-175	5	CHCHD2
MAD2L11	7.64097e-177	0.353256	0.413	0.132	1.52995e-172	5	MAD2L1
PKMYT1	8.46773e-173	0.263758	0.252	0.055	1.69549e-168	5	PKMYT1
ANP32B1	3.23528e-172	0.494596	0.674	0.337	6.47801e-168	5	ANP32B
NAP1L1	2.60206e-169	0.478536	0.748	0.411	5.2101e-165	5	NAP1L1
E2F1	4.43915e-169	0.276155	0.255	0.058	8.88852e-165	5	E2F1
PPIA1	1.51752e-167	0.484959	0.974	0.799	3.03853e-163	5	PPIA
H2AFV1	5.53141e-165	0.455546	0.661	0.321	1.10755e-160	5	H2AFV
MCM5	3.70039e-164	0.346912	0.393	0.129	7.40929e-160	5	MCM5
RAN1	7.6167e-163	0.523657	0.846	0.549	1.52509e-158	5	RAN
SMC41	2.53796e-159	0.425757	0.52	0.212	5.08175e-155	5	SMC4
PA2G4	1.1806e-154	0.416805	0.643	0.315	2.36391e-150	5	PA2G4
SMC2	1.8864e-153	0.33067	0.369	0.121	3.77714e-149	5	SMC2
TUBG1	3.37827e-153	0.255839	0.261	0.065	6.7643e-149	5	TUBG1
CENPK	6.17056e-153	0.261402	0.258	0.064	1.23553e-148	5	CENPK
PXMP2	1.94162e-151	0.264644	0.264	0.067	3.88771e-147	5	PXMP2
GINS2	2.23705e-149	0.262063	0.255	0.064	4.47925e-145	5	GINS2
LDHB	1.77429e-148	0.543521	0.609	0.302	3.55267e-144	5	LDHB
DTYMK1	8.20417e-148	0.358108	0.441	0.168	1.64272e-143	5	DTYMK
PFN11	3.16052e-147	0.592908	0.932	0.712	6.3283e-143	5	PFN1
TFDP1	3.97763e-147	0.323489	0.365	0.122	7.96442e-143	5	TFDP1
HNRNPAB	3.49784e-146	0.371145	0.498	0.21	7.00372e-142	5	HNRNPAB
GGCT	6.02813e-146	0.364339	0.468	0.188	1.20701e-141	5	GGCT
SLC25A5	1.11208e-144	0.490352	0.851	0.581	2.22671e-140	5	SLC25A5
CENPX	4.81693e-142	0.430669	0.437	0.177	9.64494e-138	5	CENPX
GGH1	7.19384e-141	0.374845	0.454	0.183	1.44042e-136	5	GGH
HSPB11	1.01831e-137	0.335948	0.449	0.18	2.03897e-133	5	HSPB11
CDCA4	4.67352e-137	0.296334	0.291	0.087	9.35779e-133	5	CDCA4
H2AFX1	1.54522e-135	0.276299	0.303	0.091	3.09399e-131	5	H2AFX
HINT1	2.49391e-133	0.444252	0.917	0.699	4.99355e-129	5	HINT1
TMPO	3.07398e-133	0.274499	0.308	0.097	6.15503e-129	5	TMPO
SNRPG1	2.60464e-132	0.428218	0.786	0.497	5.21528e-128	5	SNRPG
TUBB4B1	1.55735e-128	0.397326	0.719	0.402	3.11828e-124	5	TUBB4B
SNRNP25	5.40793e-126	0.279281	0.311	0.102	1.08283e-121	5	SNRNP25
RPA2	6.55967e-125	0.302499	0.348	0.124	1.31344e-120	5	RPA2
MKI671	1.57505e-124	0.301969	0.328	0.109	3.15372e-120	5	MKI67
AKR7A2	1.48713e-118	0.250709	0.282	0.09	2.97767e-114	5	AKR7A2
PTN	1.60197e-118	0.489049	0.492	0.235	3.20763e-114	5	PTN
TOP2A1	1.70193e-118	0.276862	0.316	0.105	3.40778e-114	5	TOP2A
ATP5MC1	4.41856e-118	0.416479	0.635	0.35	8.84728e-114	5	ATP5MC1
CDCA7	8.73641e-117	0.272143	0.274	0.086	1.74929e-112	5	CDCA7
C19orf48	1.35306e-115	0.288679	0.363	0.138	2.70923e-111	5	C19orf48
EEF1B2	1.00157e-114	0.429656	0.815	0.592	2.00544e-110	5	EEF1B2
DCTPP1	1.41746e-111	0.295309	0.332	0.124	2.83817e-107	5	DCTPP1
EBP	8.21079e-110	0.31457	0.417	0.18	1.64405e-105	5	EBP
HNRNPA2B11	8.66418e-109	0.387357	0.885	0.62	1.73483e-104	5	HNRNPA2B1
MZT2A	9.10423e-109	0.340161	0.543	0.277	1.82294e-104	5	MZT2A
RBBP7	3.41135e-108	0.276499	0.361	0.142	6.83055e-104	5	RBBP7
CFL11	3.54534e-107	0.39893	0.95	0.802	7.09883e-103	5	CFL1
EZH2	4.35898e-106	0.374831	0.254	0.082	8.72798e-102	5	EZH2
PARP1	9.47193e-106	0.334081	0.359	0.146	1.89657e-101	5	PARP1
MZT2B1	3.85467e-104	0.3623	0.755	0.483	7.71821e-100	5	MZT2B
ACAT2	6.80769e-103	0.253391	0.278	0.096	1.3631e-98	5	ACAT2
NPM11	9.24437e-103	0.431994	0.926	0.747	1.851e-98	5	NPM1
SNRPD11	5.43695e-102	0.347224	0.625	0.357	1.08864e-97	5	SNRPD1
PPM1G	9.43637e-102	0.27975	0.391	0.167	1.88944e-97	5	PPM1G
CKLF	4.23948e-101	0.259068	0.279	0.098	8.48871e-97	5	CKLF
SMC3	6.11953e-101	0.288945	0.351	0.143	1.22531e-96	5	SMC3
HSPD11	6.91762e-100	0.394233	0.638	0.373	1.38512e-95	5	HSPD1
RNASEH2C	1.94483e-99	0.263312	0.318	0.122	3.89413e-95	5	RNASEH2C
SVIP	2.03538e-98	0.252192	0.26	0.088	4.07544e-94	5	SVIP
FDPS	3.45223e-96	0.287594	0.415	0.188	6.9124e-92	5	FDPS
NDUFA4	4.03038e-95	0.35997	0.84	0.613	8.07003e-91	5	NDUFA4
NDUFB11	1.31754e-94	0.33768	0.688	0.43	2.63811e-90	5	NDUFB11
SRSF2	2.17279e-94	0.331546	0.753	0.481	4.35057e-90	5	SRSF2
PSMC3	7.12583e-94	0.301236	0.468	0.233	1.42681e-89	5	PSMC3
IDH2	1.09911e-93	0.298466	0.404	0.184	2.20074e-89	5	IDH2
PHGDH	5.4098e-93	0.274351	0.286	0.107	1.0832e-88	5	PHGDH
CACYBP	9.0625e-92	0.29003	0.449	0.218	1.81458e-87	5	CACYBP
TPI11	7.94927e-91	0.444516	0.914	0.722	1.59168e-86	5	TPI1
GAPDH1	1.58619e-90	0.461497	0.996	0.945	3.17603e-86	5	GAPDH
NUDT1	2.7398e-90	0.250034	0.342	0.142	5.48589e-86	5	NUDT1
PRDX2	1.73854e-89	0.38386	0.687	0.448	3.48108e-85	5	PRDX2
NUDT8	4.29143e-89	0.257948	0.28	0.105	8.59273e-85	5	NUDT8
HNRNPD1	1.35772e-88	0.295959	0.472	0.241	2.71857e-84	5	HNRNPD
HAT1	1.72176e-88	0.256765	0.342	0.145	3.44748e-84	5	HAT1
H2AFY	1.1562e-85	0.31794	0.538	0.304	2.31506e-81	5	H2AFY
RPSA	9.97673e-85	0.394355	0.937	0.793	1.99764e-80	5	RPSA
HNRNPF	4.08968e-84	0.330814	0.589	0.354	8.18877e-80	5	HNRNPF
PRKDC	6.65376e-84	0.257628	0.323	0.137	1.33228e-79	5	PRKDC
PAFAH1B3	1.24823e-83	0.263537	0.37	0.169	2.49933e-79	5	PAFAH1B3
RALY	2.6816e-81	0.337793	0.51	0.287	5.36937e-77	5	RALY
HMGN11	3.09066e-81	0.365482	0.785	0.569	6.18843e-77	5	HMGN1
HSPA81	1.08339e-80	0.418198	0.683	0.456	2.16926e-76	5	HSPA8
HSPE11	7.78165e-79	0.355323	0.751	0.52	1.55812e-74	5	HSPE1
AP2S1	9.18581e-79	0.298906	0.601	0.362	1.83927e-74	5	AP2S1
BUB31	6.53077e-78	0.256408	0.371	0.174	1.30766e-73	5	BUB3
SRSF31	3.49999e-77	0.308607	0.737	0.502	7.00802e-73	5	SRSF3
ZDHHC12	5.70354e-77	0.257513	0.376	0.179	1.14202e-72	5	ZDHHC12
YBX11	1.81901e-74	0.3308	0.892	0.72	3.64221e-70	5	YBX1
SRSF71	9.41108e-74	0.283848	0.608	0.369	1.88438e-69	5	SRSF7
ATP5MC31	3.57738e-73	0.324671	0.773	0.565	7.16299e-69	5	ATP5MC3
AHCY	1.69319e-72	0.275251	0.382	0.189	3.39027e-68	5	AHCY
VPS29	7.78907e-72	0.258925	0.449	0.24	1.55961e-67	5	VPS29
SRSF10	1.73881e-70	0.266201	0.423	0.222	3.48162e-66	5	SRSF10
ERP29	2.10073e-68	0.282774	0.538	0.321	4.20628e-64	5	ERP29
MINOS1	7.6919e-68	0.271542	0.658	0.422	1.54015e-63	5	MINOS1
PARK7	7.00503e-67	0.271698	0.681	0.454	1.40262e-62	5	PARK7
SNRPE1	2.58192e-66	0.286539	0.619	0.4	5.16977e-62	5	SNRPE
PTGES31	7.05291e-66	0.266329	0.68	0.447	1.4122e-61	5	PTGES3
SNRPD3	7.16914e-64	0.250491	0.489	0.282	1.43548e-59	5	SNRPD3
PGAM11	1.77879e-63	0.280481	0.662	0.435	3.56167e-59	5	PGAM1
NDUFB2	3.04357e-63	0.256878	0.637	0.408	6.09415e-59	5	NDUFB2
NUCKS11	3.72526e-62	0.252585	0.55	0.328	7.4591e-58	5	NUCKS1
RPS51	3.50593e-61	0.294811	0.977	0.873	7.01992e-57	5	RPS5
NCL1	4.94264e-60	0.323747	0.585	0.382	9.89665e-56	5	NCL
COX5A	1.21156e-59	0.259681	0.644	0.433	2.4259e-55	5	COX5A
TRIR	1.40109e-59	0.253091	0.563	0.358	2.8054e-55	5	TRIR
EIF2S2	5.31691e-59	0.266226	0.598	0.391	1.0646e-54	5	EIF2S2
HNRNPA31	1.90482e-57	0.273751	0.658	0.454	3.81402e-53	5	HNRNPA3
RPS21	6.47507e-57	0.339355	0.997	0.956	1.2965e-52	5	RPS2
UQCRH	2.24203e-56	0.251873	0.85	0.674	4.48921e-52	5	UQCRH
CYC11	2.68176e-56	0.276233	0.593	0.396	5.36969e-52	5	CYC1
SLC25A31	2.8629e-56	0.267298	0.714	0.513	5.73238e-52	5	SLC25A3
RPS3A	9.45169e-56	0.290233	0.983	0.897	1.89251e-51	5	RPS3A
UQCRQ	1.40919e-55	0.255562	0.791	0.605	2.82162e-51	5	UQCRQ
HNRNPA11	2.932e-55	0.278848	0.899	0.716	5.87074e-51	5	HNRNPA1
CTSH	5.49314e-53	0.275853	0.32	0.167	1.09989e-48	5	CTSH
HSP90AA11	5.00284e-52	0.395595	0.765	0.608	1.00172e-47	5	HSP90AA1
RPS4X1	1.0241e-51	0.272072	0.993	0.902	2.05056e-47	5	RPS4X
RPLP0	2.49157e-51	0.265315	0.988	0.91	4.98887e-47	5	RPLP0
ENO12	3.53378e-51	0.290279	0.922	0.782	7.07569e-47	5	ENO1
PKM2	8.84937e-50	0.265495	0.862	0.684	1.77191e-45	5	PKM
CD742	2.17781e-49	0.60059	0.704	0.544	4.36062e-45	5	CD74
KREMEN2	2.80509e-49	0.270248	0.324	0.17	5.61663e-45	5	KREMEN2
MRPL511	7.19186e-49	0.37723	0.579	0.379	1.44003e-44	5	MRPL51
TECR	2.03053e-46	0.26775	0.582	0.41	4.06572e-42	5	TECR
RPS23	3.6315e-44	0.265112	0.982	0.915	7.27136e-40	5	RPS23
RPS3	2.22399e-43	0.266091	0.977	0.896	4.45309e-39	5	RPS3
RPL7A1	4.75413e-42	0.254098	0.973	0.905	9.51919e-38	5	RPL7A
MDK1	2.3051e-39	0.342925	0.627	0.485	4.6155e-35	5	MDK
PLP21	2.79224e-39	0.255015	0.652	0.494	5.59091e-35	5	PLP2
CORO1A	4.12773e-32	0.482593	0.109	0.043	8.26496e-28	5	CORO1A
IGFBP71	5.89313e-29	0.417761	0.528	0.39	1.17998e-24	5	IGFBP7
LTF1	4.18558e-26	0.449546	0.187	0.1	8.38078e-22	5	LTF
HLA-DRB11	7.95771e-22	0.285021	0.411	0.292	1.59337e-17	5	HLA-DRB1
HLA-DQB1	1.19614e-19	0.262485	0.28	0.189	2.39503e-15	5	HLA-DQB1
ARHGDIB	3.29709e-15	0.259254	0.126	0.072	6.60177e-11	5	ARHGDIB
HLA-DRA1	8.59178e-15	0.334652	0.415	0.321	1.72033e-10	5	HLA-DRA
HLA-DPA1	1.12062e-12	0.305191	0.241	0.173	2.24382e-08	5	HLA-DPA1
CXCL12	1.76054e-12	0.277829	0.219	0.151	3.52513e-08	5	CXCL1
HLA-DPB1	2.30338e-12	0.255919	0.215	0.149	4.61207e-08	5	HLA-DPB1
NTS2	7.29791e-07	0.388028	0.135	0.097	0.0146126	5	NTS
VIM1	7.75641e-05	0.252228	0.262	0.23	1	5	VIM
IGKC1	0.000155364	0.618431	0.13	0.102	1	5	IGKC
TIMP11	0.000991026	0.338911	0.306	0.265	1	5	TIMP1
CXCL81	0.0076102	0.269954	0.2	0.176	1	5	CXCL8
RPL21	2.50893e-245	0.794496	0.996	0.933	5.02363e-241	6	RPL21
RPL31	3.25923e-240	0.801433	0.988	0.909	6.52596e-236	6	RPL31
RPL26	2.05987e-234	0.788227	0.992	0.91	4.12447e-230	6	RPL26
RPL38	1.02903e-196	0.693521	0.976	0.878	2.06043e-192	6	RPL38
RPS231	1.1039e-188	0.686091	0.991	0.916	2.21034e-184	6	RPS23
RPS24	4.03453e-187	0.684604	0.988	0.918	8.07834e-183	6	RPS24
RPL23A	4.67774e-187	0.648043	0.993	0.92	9.36624e-183	6	RPL23A
RPL27A	3.67036e-185	0.659822	0.992	0.932	7.34917e-181	6	RPL27A
RPS291	1.36445e-184	0.815342	0.991	0.936	2.73204e-180	6	RPS29
RPS13	7.26162e-182	0.657414	0.991	0.882	1.45399e-177	6	RPS13
RPL371	1.68443e-180	0.758291	0.988	0.931	3.37273e-176	6	RPL37
RPS3A1	2.67368e-180	0.691435	0.991	0.898	5.35351e-176	6	RPS3A
RPL27	4.70656e-179	0.633208	0.969	0.867	9.42395e-175	6	RPL27
RPL11	1.03044e-177	0.580869	0.995	0.946	2.06325e-173	6	RPL11
RPS6	8.94325e-176	0.644577	0.995	0.943	1.79071e-171	6	RPS6
RPL391	6.92074e-175	0.637796	0.999	0.956	1.38574e-170	6	RPL39
RPS25	1.61775e-170	0.720169	0.957	0.833	3.23922e-166	6	RPS25
RPS15A	4.55062e-170	0.660416	0.995	0.937	9.11171e-166	6	RPS15A
RPL121	1.73779e-163	0.713109	0.995	0.933	3.47958e-159	6	RPL12
RPL18A1	8.75489e-159	0.563561	0.997	0.953	1.75299e-154	6	RPL18A
RPL13	2.00059e-156	0.675162	0.994	0.95	4.00578e-152	6	RPL13
RPL22	4.68803e-156	0.599649	0.941	0.826	9.38683e-152	6	RPL22
RPL321	8.16034e-156	0.593732	0.995	0.95	1.63394e-151	6	RPL32
RPL14	1.03562e-155	0.612445	0.961	0.858	2.07362e-151	6	RPL14
RPS18	8.13798e-154	0.666574	0.995	0.966	1.62947e-149	6	RPS18
RPLP2	8.36127e-154	0.602511	0.995	0.957	1.67418e-149	6	RPLP2
RPL41	6.61877e-153	0.513721	1	0.991	1.32528e-148	6	RPL41
RPS17	1.67819e-150	0.803264	0.876	0.689	3.36023e-146	6	RPS17
RPL351	9.22773e-149	0.583397	0.995	0.957	1.84767e-144	6	RPL35
ACTB2	1.26298e-148	0.788929	0.986	0.936	2.52886e-144	6	ACTB
RPS121	9.78635e-146	0.6712	0.991	0.928	1.95952e-141	6	RPS12
RPS27A	1.0708e-145	0.561067	0.997	0.949	2.14407e-141	6	RPS27A
RPL30	1.52149e-145	0.604169	0.988	0.907	3.04648e-141	6	RPL30
RPS10	1.36524e-144	0.685384	0.827	0.617	2.73361e-140	6	RPS10
RPS16	2.13371e-144	0.593263	0.986	0.918	4.27232e-140	6	RPS16
RPL6	2.59281e-142	0.555662	0.984	0.891	5.19158e-138	6	RPL6
RPS271	4.76146e-140	0.567041	1	0.971	9.53387e-136	6	RPS27
UBA52	6.17835e-139	0.530779	0.962	0.875	1.23709e-134	6	UBA52
RPL19	6.7628e-138	0.516271	0.993	0.936	1.35412e-133	6	RPL19
RPL24	3.52278e-136	0.554286	0.955	0.849	7.05367e-132	6	RPL24
RPL37A	1.57962e-132	0.56262	0.997	0.941	3.16287e-128	6	RPL37A
RPL28	1.65214e-130	0.580302	0.994	0.952	3.30807e-126	6	RPL28
RPL361	7.50786e-130	0.579989	0.993	0.953	1.5033e-125	6	RPL36
YBX12	1.40129e-126	0.650429	0.889	0.723	2.80581e-122	6	YBX1
RPL36A	3.40184e-124	0.716018	0.846	0.695	6.81151e-120	6	RPL36A
RPL35A1	6.39956e-124	0.555767	0.998	0.947	1.28138e-119	6	RPL35A
RPL23	1.97001e-119	0.541854	0.9	0.773	3.94454e-115	6	RPL23
SNRPD2	5.41677e-115	0.572745	0.787	0.609	1.0846e-110	6	SNRPD2
PFN12	2.66261e-114	0.644038	0.865	0.72	5.33135e-110	6	PFN1
RPL13A	5.90916e-114	0.474707	1	0.974	1.18319e-109	6	RPL13A
RPL7A2	1.11378e-110	0.516193	0.977	0.905	2.23012e-106	6	RPL7A
RPS71	2.26774e-107	0.472476	0.991	0.926	4.54071e-103	6	RPS7
RPL5	5.13511e-107	0.507738	0.951	0.822	1.0282e-102	6	RPL5
RPL151	1.13059e-106	0.455616	0.991	0.934	2.26378e-102	6	RPL15
ATP5MPL	3.10097e-106	0.599474	0.729	0.528	6.20907e-102	6	ATP5MPL
RPLP1	2.79228e-105	0.439624	1	0.985	5.59098e-101	6	RPLP1
CORO1A1	8.29124e-103	0.379484	0.173	0.039	1.66016e-98	6	CORO1A
RPS22	2.71762e-98	0.50775	0.998	0.956	5.44149e-94	6	RPS2
RPS31	4.56065e-98	0.518447	0.982	0.897	9.13178e-94	6	RPS3
SNRPG2	3.60006e-97	0.565561	0.71	0.508	7.2084e-93	6	SNRPG
RPL71	2.1771e-96	0.48526	0.995	0.943	4.3592e-92	6	RPL7
RPS15	2.38926e-96	0.413901	0.999	0.969	4.78402e-92	6	RPS15
RPL10A1	2.56786e-96	0.456986	0.965	0.874	5.14163e-92	6	RPL10A
RPS8	3.99575e-95	0.455252	0.988	0.933	8.0007e-91	6	RPS8
RPS4X2	2.72889e-94	0.447908	0.988	0.904	5.46405e-90	6	RPS4X
RPLP01	1.01966e-93	0.454061	0.98	0.912	2.04167e-89	6	RPLP0
RPS141	3.58827e-93	0.426054	0.997	0.958	7.18479e-89	6	RPS14
RPS19	1.13905e-92	0.460486	1	0.973	2.28072e-88	6	RPS19
PRDX11	5.20258e-92	0.905784	0.794	0.63	1.04171e-87	6	PRDX1
RPS28	6.11129e-92	0.445435	0.996	0.965	1.22366e-87	6	RPS28
RPS11	6.51812e-92	0.489252	0.943	0.858	1.30512e-87	6	RPS11
RPS201	2.54754e-90	0.495818	0.978	0.914	5.10095e-86	6	RPS20
RPL82	2.39221e-89	0.452714	0.998	0.958	4.78992e-85	6	RPL8
RPSA1	7.09253e-89	0.523102	0.932	0.796	1.42014e-84	6	RPSA
RPS211	1.08477e-88	0.463442	0.958	0.894	2.17204e-84	6	RPS21
UQCRB	2.07631e-88	0.478337	0.784	0.616	4.1574e-84	6	UQCRB
RPL102	4.70092e-88	0.419407	0.998	0.973	9.41265e-84	6	RPL10
ATP5F1E	1.94554e-84	0.481017	0.921	0.841	3.89555e-80	6	ATP5F1E
TUBA1B2	3.28136e-84	0.623638	0.723	0.501	6.57027e-80	6	TUBA1B
RPL9	3.21202e-83	0.483488	0.968	0.888	6.43144e-79	6	RPL9
TMSB4X	2.5128e-82	0.832913	0.942	0.867	5.03138e-78	6	TMSB4X
NPM12	2.66399e-82	0.527679	0.872	0.754	5.3341e-78	6	NPM1
RPL341	5.29423e-80	0.448259	0.995	0.958	1.06006e-75	6	RPL34
TUBB2	8.20419e-78	0.603042	0.633	0.417	1.64272e-73	6	TUBB
NACA	5.31539e-76	0.421114	0.917	0.835	1.0643e-71	6	NACA
RPL42	3.57346e-75	0.433668	0.907	0.785	7.15513e-71	6	RPL4
EIF5A1	4.94644e-75	0.542716	0.62	0.406	9.90425e-71	6	EIF5A
RPL17	3.04082e-74	0.505536	0.625	0.42	6.08864e-70	6	RPL17
PPIA2	6.81681e-74	0.416841	0.914	0.807	1.36493e-69	6	PPIA
RPS52	3.77755e-70	0.399879	0.97	0.876	7.56378e-66	6	RPS5
GAPDH2	5.85468e-70	0.484657	0.988	0.947	1.17228e-65	6	GAPDH
RPL291	2.86411e-68	0.397458	0.98	0.907	5.7348e-64	6	RPL29
ERH1	1.1795e-67	0.411557	0.571	0.372	2.3617e-63	6	ERH
ATP5MD	2.40519e-67	0.458177	0.708	0.557	4.81591e-63	6	ATP5MD
MIF1	5.28902e-67	0.542949	0.8	0.684	1.05902e-62	6	MIF
EEF1B21	6.84779e-64	0.444967	0.756	0.6	1.37113e-59	6	EEF1B2
ATP5MF1	1.69806e-63	0.434846	0.68	0.517	3.40003e-59	6	ATP5MF
RPS26	7.03681e-62	0.40943	0.855	0.781	1.40898e-57	6	RPS26
UQCRH1	1.27641e-61	0.383823	0.813	0.68	2.55575e-57	6	UQCRH
COTL1	4.55327e-61	0.267174	0.213	0.078	9.11702e-57	6	COTL1
SNRPE2	2.24536e-60	0.384979	0.588	0.405	4.49589e-56	6	SNRPE
RPL36AL	3.54309e-59	0.416362	0.728	0.601	7.09432e-55	6	RPL36AL
ATP5MG	2.76917e-58	0.395567	0.731	0.594	5.54471e-54	6	ATP5MG
H3F3A	1.9949e-57	0.511146	0.863	0.796	3.9944e-53	6	H3F3A
FABP51	5.01539e-57	0.386952	0.618	0.399	1.00423e-52	6	FABP5
TXN	6.56104e-57	0.700299	0.817	0.754	1.31372e-52	6	TXN
RANBP12	9.71909e-56	0.405758	0.586	0.399	1.94605e-51	6	RANBP1
SNRPD12	1.40106e-53	0.368375	0.55	0.367	2.80534e-49	6	SNRPD1
SLIRP1	2.66888e-53	0.400891	0.551	0.381	5.3439e-49	6	SLIRP
RPL18	1.15996e-52	0.311808	0.976	0.944	2.32259e-48	6	RPL18
H2AFZ2	4.22083e-52	0.473555	0.748	0.605	8.45137e-48	6	H2AFZ
RAN2	8.34105e-52	0.413096	0.699	0.566	1.67013e-47	6	RAN
FAU	2.0815e-51	0.325094	0.953	0.905	4.16779e-47	6	FAU
SRP9	2.65329e-51	0.356388	0.507	0.338	5.31269e-47	6	SRP9
ARHGDIB1	1.83537e-50	0.28879	0.182	0.068	3.67497e-46	6	ARHGDIB
HMGN22	2.87806e-50	0.423048	0.683	0.508	5.76274e-46	6	HMGN2
CALM21	1.07393e-48	0.397549	0.724	0.577	2.15034e-44	6	CALM2
SNRPF1	1.41896e-48	0.357362	0.572	0.41	2.84117e-44	6	SNRPF
EIF3E1	3.75079e-48	0.387831	0.696	0.543	7.51022e-44	6	EIF3E
SEC61G1	7.91412e-48	0.363073	0.693	0.564	1.58464e-43	6	SEC61G
COX7C	8.14311e-48	0.357441	0.841	0.768	1.63049e-43	6	COX7C
GPX2	1.06072e-47	0.528595	0.235	0.108	2.12388e-43	6	GPX2
PTMA2	1.86664e-47	0.338738	0.987	0.959	3.73757e-43	6	PTMA
RPL33	3.55812e-47	0.313933	0.994	0.926	7.12442e-43	6	RPL3
IGKC2	3.57963e-47	1.22298	0.214	0.095	7.1675e-43	6	IGKC
FKBP1A1	7.89303e-47	0.417309	0.628	0.462	1.58042e-42	6	FKBP1A
CYCS1	1.29147e-46	0.385518	0.614	0.46	2.58592e-42	6	CYCS
PTGES32	3.4091e-46	0.337949	0.611	0.456	6.82605e-42	6	PTGES3
HMGA11	5.08163e-46	0.331094	0.485	0.309	1.01749e-41	6	HMGA1
SERF2	1.41856e-45	0.334799	0.921	0.862	2.84038e-41	6	SERF2
HSPE12	3.05648e-45	0.368122	0.674	0.529	6.11998e-41	6	HSPE1
ATP5PF	4.32865e-45	0.351333	0.595	0.441	8.66725e-41	6	ATP5PF
AKR1B10	9.22051e-45	0.251205	0.121	0.038	1.84622e-40	6	AKR1B10
SLC25A51	2.59231e-44	0.328787	0.745	0.593	5.19058e-40	6	SLC25A5
HMGB12	7.37352e-44	0.417809	0.777	0.674	1.4764e-39	6	HMGB1
UQCR10	1.22246e-43	0.359954	0.638	0.506	2.44774e-39	6	UQCR10
GSTM3	1.41878e-41	0.487389	0.22	0.104	2.84082e-37	6	GSTM3
NDUFS5	4.05746e-41	0.322017	0.659	0.52	8.12426e-37	6	NDUFS5
CFL12	1.39906e-40	0.325777	0.884	0.81	2.80134e-36	6	CFL1
POMP1	5.03474e-40	0.341593	0.621	0.489	1.00811e-35	6	POMP
NME11	5.41052e-40	0.277803	0.466	0.307	1.08335e-35	6	NME1
TOMM7	1.49191e-39	0.324359	0.657	0.53	2.98726e-35	6	TOMM7
NDUFB1	4.63222e-39	0.341181	0.51	0.365	9.27508e-35	6	NDUFB1
LDHB1	4.84653e-39	0.366575	0.474	0.318	9.7042e-35	6	LDHB
NQO1	1.05178e-38	0.409987	0.266	0.142	2.10599e-34	6	NQO1
RPS9	1.06976e-38	0.267122	0.974	0.93	2.14198e-34	6	RPS9
RACK11	2.23193e-38	0.279679	0.943	0.87	4.46899e-34	6	RACK1
SOD1	2.86675e-38	0.31941	0.548	0.402	5.74009e-34	6	SOD1
APRT	6.2167e-38	0.255039	0.396	0.245	1.24477e-33	6	APRT
UBE2L31	2.67222e-37	0.270242	0.47	0.317	5.35059e-33	6	UBE2L3
EEF1A11	5.73343e-37	0.322877	0.994	0.959	1.148e-32	6	EEF1A1
STMN12	9.38777e-37	0.383891	0.573	0.42	1.87971e-32	6	STMN1
SRP14	3.71814e-36	0.299341	0.776	0.699	7.44483e-32	6	SRP14
AKR1C3	9.44674e-36	0.354433	0.189	0.088	1.89152e-31	6	AKR1C3
COA6	1.55092e-35	0.315057	0.231	0.118	3.10541e-31	6	COA6
SUB1	7.54541e-35	0.372611	0.687	0.593	1.51082e-30	6	SUB1
HINT11	8.30928e-35	0.302227	0.816	0.71	1.66377e-30	6	HINT1
OST4	1.6996e-34	0.292839	0.65	0.528	3.40311e-30	6	OST4
OAZ12	1.87603e-34	0.296	0.832	0.753	3.75638e-30	6	OAZ1
PDCD5	2.99662e-34	0.266236	0.424	0.282	6.00013e-30	6	PDCD5
LGALS7B	4.34981e-34	0.401988	0.287	0.161	8.70962e-30	6	LGALS7B
LSM31	2.26852e-33	0.255112	0.477	0.334	4.54226e-29	6	LSM3
HNRNPA12	2.30498e-33	0.295813	0.827	0.725	4.61526e-29	6	HNRNPA1
UQCRQ1	3.37939e-33	0.322527	0.714	0.614	6.76655e-29	6	UQCRQ
COX7B	1.02833e-32	0.307327	0.661	0.541	2.05903e-28	6	COX7B
AKR1C2	1.35028e-32	0.47939	0.221	0.116	2.70367e-28	6	AKR1C2
AKR1C1	1.35863e-32	0.963654	0.227	0.122	2.72039e-28	6	AKR1C1
ATP5ME	3.93499e-32	0.345635	0.68	0.564	7.87904e-28	6	ATP5ME
PRDX6	5.54033e-32	0.271099	0.479	0.342	1.10934e-27	6	PRDX6
TMA7	7.07772e-32	0.300291	0.783	0.699	1.41717e-27	6	TMA7
IGHA1	1.19304e-31	0.333604	0.105	0.037	2.38882e-27	6	IGHA1
C1QBP	1.71888e-31	0.268751	0.48	0.34	3.44171e-27	6	C1QBP
PSMA41	6.50546e-31	0.314887	0.561	0.449	1.30259e-26	6	PSMA4
ATP5MC32	3.90048e-30	0.290109	0.688	0.575	7.80994e-26	6	ATP5MC3
POLR2K	4.2791e-30	0.252112	0.465	0.334	8.56804e-26	6	POLR2K
LDHA2	5.34826e-30	0.275494	0.757	0.633	1.07088e-25	6	LDHA
FTL1	1.18301e-29	0.869895	0.875	0.833	2.36874e-25	6	FTL
HMGN12	1.24167e-29	0.322864	0.678	0.581	2.48619e-25	6	HMGN1
CHCHD21	1.96313e-29	0.250303	0.804	0.714	3.93077e-25	6	CHCHD2
SEM11	2.04647e-29	0.291746	0.671	0.576	4.09765e-25	6	SEM1
DBI	2.54643e-29	0.274577	0.614	0.476	5.09871e-25	6	DBI
NAA38	1.02906e-28	0.283578	0.405	0.278	2.06048e-24	6	NAA38
HSP90AB11	1.02361e-27	0.349059	0.706	0.623	2.04957e-23	6	HSP90AB1
IGLC2	1.82504e-27	0.72043	0.113	0.045	3.65427e-23	6	IGLC2
TMSB101	6.11543e-27	0.366782	0.992	0.973	1.22449e-22	6	TMSB10
PGAM12	7.05011e-27	0.264539	0.572	0.445	1.41164e-22	6	PGAM1
COX6C	9.53233e-27	0.250766	0.833	0.764	1.90866e-22	6	COX6C
TRMT1121	9.83637e-27	0.255564	0.561	0.45	1.96954e-22	6	TRMT112
TXNDC171	1.51756e-26	0.29145	0.533	0.401	3.03861e-22	6	TXNDC17
PSMA71	9.88283e-26	0.265756	0.697	0.61	1.97884e-21	6	PSMA7
NEDD81	1.82706e-25	0.253194	0.587	0.487	3.65832e-21	6	NEDD8
PCLAF1	2.3141e-25	0.260674	0.337	0.213	4.63352e-21	6	PCLAF
TPT11	2.48906e-25	0.299901	0.939	0.897	4.98383e-21	6	TPT1
SF3B6	4.62736e-25	0.261676	0.534	0.428	9.26537e-21	6	SF3B6
TALDO1	4.1195e-24	0.264849	0.435	0.324	8.24848e-20	6	TALDO1
CDC42	6.5838e-24	0.253279	0.561	0.448	1.31828e-19	6	CDC42
CHCHD10	1.2107e-23	0.265712	0.386	0.269	2.42419e-19	6	CHCHD10
SH3BGRL31	1.22899e-23	0.264122	0.63	0.506	2.46081e-19	6	SH3BGRL3
PSME21	6.49398e-23	0.261623	0.627	0.516	1.30029e-18	6	PSME2
POLR2L	6.586e-23	0.282196	0.648	0.548	1.31872e-18	6	POLR2L
MT2A2	8.44435e-23	0.775707	0.53	0.411	1.69081e-18	6	MT2A
TUBA1C1	9.9116e-22	0.259646	0.458	0.344	1.9846e-17	6	TUBA1C
GSTP11	2.60065e-21	0.339582	0.851	0.811	5.20728e-17	6	GSTP1
C1orf56	9.87e-20	0.255801	0.212	0.128	1.97627e-15	6	C1orf56
MT1X1	2.40071e-18	0.319093	0.414	0.307	4.80695e-14	6	MT1X
FTH11	9.1817e-17	0.442622	0.963	0.946	1.83845e-12	6	FTH1
TPI12	7.70192e-16	0.263484	0.805	0.734	1.54216e-11	6	TPI1
DSTN1	3.39266e-14	0.254246	0.616	0.586	6.79313e-10	6	DSTN
S100A101	3.14055e-13	0.314065	0.741	0.682	6.28832e-09	6	S100A10
S100A111	9.45469e-13	0.270757	0.846	0.883	1.89311e-08	6	S100A11
MRPL512	1.86025e-11	0.266098	0.477	0.39	3.72478e-07	6	MRPL51
KRT141	1.28914e-06	0.331651	0.447	0.372	0.0258124	6	KRT14
S100A21	0.00506216	0.456991	0.734	0.821	1	6	S100A2
SPRR31	0	3.9347	0.554	0.057	0	7	SPRR3
S100A81	0	3.83761	0.901	0.33	0	7	S100A8
S100A7	0	3.7591	0.305	0.036	0	7	S100A7
S100A91	0	3.71598	0.938	0.374	0	7	S100A9
SPRR1B	0	3.34485	0.682	0.059	0	7	SPRR1B
SPRR2A	0	3.27826	0.562	0.052	0	7	SPRR2A
SPRR2D	0	3.10504	0.428	0.03	0	7	SPRR2D
SPRR2E	0	2.91027	0.305	0.015	0	7	SPRR2E
KRT13	0	2.79861	0.575	0.154	0	7	KRT13
CSTB1	0	2.51045	0.958	0.616	0	7	CSTB
LCN2	0	2.46441	0.658	0.102	0	7	LCN2
CSTA1	0	2.29882	0.887	0.459	0	7	CSTA
SLPI	0	2.06622	0.88	0.343	0	7	SLPI
ANXA12	0	1.99525	0.939	0.597	0	7	ANXA1
RHCG1	0	1.7982	0.532	0.066	0	7	RHCG
SPRR2F	0	1.68019	0.136	0.003	0	7	SPRR2F
CD241	0	1.60024	0.826	0.349	0	7	CD24
S100P	0	1.55951	0.326	0.041	0	7	S100P
ECM11	0	1.48942	0.396	0.055	0	7	ECM1
APOBEC3A	0	1.48155	0.329	0.018	0	7	APOBEC3A
IL1RN1	0	1.39268	0.59	0.073	0	7	IL1RN
PRSS22	0	1.38786	0.484	0.062	0	7	PRSS22
EMP11	0	1.33972	0.523	0.124	0	7	EMP1
PDZK1IP1	0	1.30745	0.623	0.106	0	7	PDZK1IP1
CEACAM5	0	1.29452	0.381	0.041	0	7	CEACAM5
LYPD3	0	1.26681	0.643	0.205	0	7	LYPD3
S100A112	0	1.25717	0.994	0.872	0	7	S100A11
S100A12	0	1.08491	0.304	0.015	0	7	S100A12
SERPINB11	0	1.08101	0.683	0.174	0	7	SERPINB1
CXCL17	0	1.07705	0.523	0.095	0	7	CXCL17
IL36G	0	1.0717	0.246	0.014	0	7	IL36G
TMPRSS11D	0	0.899848	0.496	0.045	0	7	TMPRSS11D
SBSN	0	0.899306	0.149	0.005	0	7	SBSN
MALL1	0	0.877871	0.598	0.125	0	7	MALL
CEACAM6	0	0.823015	0.337	0.034	0	7	CEACAM6
CYSRT1	0	0.808105	0.322	0.017	0	7	CYSRT1
NDRG2	0	0.752865	0.386	0.05	0	7	NDRG2
SDCBP2	0	0.747251	0.501	0.074	0	7	SDCBP2
CLIC3	0	0.735847	0.342	0.027	0	7	CLIC3
FAM3D	0	0.734011	0.335	0.047	0	7	FAM3D
SERPINB21	0	0.72594	0.334	0.035	0	7	SERPINB2
TMPRSS11E	0	0.723991	0.305	0.021	0	7	TMPRSS11E
MXD1	0	0.691928	0.366	0.057	0	7	MXD1
PRSS27	0	0.657642	0.251	0.012	0	7	PRSS27
CLCA4	0	0.637981	0.286	0.024	0	7	CLCA4
TMEM401	0	0.630723	0.467	0.093	0	7	TMEM40
SPRR1A	0	0.568935	0.202	0.008	0	7	SPRR1A
IVL	0	0.551379	0.208	0.008	0	7	IVL
C6orf132	0	0.54058	0.374	0.05	0	7	C6orf132
CST6	0	0.533446	0.228	0.012	0	7	CST6
SULT2B1	0	0.518323	0.303	0.024	0	7	SULT2B1
EPS8L1	0	0.515396	0.321	0.043	0	7	EPS8L1
FUT3	0	0.489394	0.337	0.029	0	7	FUT3
TMPRSS2	0	0.478226	0.244	0.023	0	7	TMPRSS2
CEACAM7	0	0.470321	0.157	0.005	0	7	CEACAM7
SCEL	0	0.462024	0.255	0.015	0	7	SCEL
ADGRF1	0	0.427884	0.271	0.025	0	7	ADGRF1
KRT80	0	0.387091	0.227	0.015	0	7	KRT80
TTC9	0	0.369457	0.252	0.019	0	7	TTC9
SMIM5	0	0.363083	0.234	0.013	0	7	SMIM5
AL355312.4	0	0.335041	0.184	0.011	0	7	AL355312.4
TMPRSS11A	2.88889e-301	0.284593	0.198	0.014	5.78443e-297	7	TMPRSS11A
RNF39	8.14309e-290	0.352728	0.196	0.015	1.63049e-285	7	RNF39
A2ML1	2.03717e-280	0.417749	0.257	0.03	4.07903e-276	7	A2ML1
PSCA	5.82239e-279	0.928678	0.249	0.027	1.16582e-274	7	PSCA
H2AFJ	6.68261e-272	0.842145	0.515	0.138	1.33806e-267	7	H2AFJ
ALDH1A3	2.6979e-271	0.457905	0.224	0.023	5.40201e-267	7	ALDH1A3
HEBP2	2.96685e-270	0.927757	0.676	0.263	5.94053e-266	7	HEBP2
C19orf331	3.74616e-270	0.887575	0.685	0.251	7.50093e-266	7	C19orf33
SLC6A14	3.44374e-269	0.535756	0.191	0.016	6.89539e-265	7	SLC6A14
SAT11	2.33857e-261	2.03946	0.897	0.644	4.68252e-257	7	SAT1
GIPC1	1.74803e-258	0.588292	0.569	0.169	3.50007e-254	7	GIPC1
CLDN7	1.15663e-255	0.957876	0.71	0.287	2.31591e-251	7	CLDN7
MUC4	1.89165e-255	0.784243	0.385	0.079	3.78765e-251	7	MUC4
GPRC5A1	2.55313e-253	0.572314	0.327	0.056	5.11213e-249	7	GPRC5A
C15orf48	7.75983e-249	2.3009	0.369	0.077	1.55375e-244	7	C15orf48
DHRS9	1.86006e-248	0.601744	0.265	0.037	3.72439e-244	7	DHRS9
LIPH	5.38772e-247	0.487014	0.27	0.038	1.07878e-242	7	LIPH
DUOX2	7.10747e-242	0.397644	0.18	0.016	1.42313e-237	7	DUOX2
KLK11	1.17375e-239	0.417369	0.232	0.029	2.3502e-235	7	KLK11
PI3	2.27375e-237	2.73088	0.291	0.048	4.55273e-233	7	PI3
SERPINB13	2.36054e-237	0.562579	0.302	0.05	4.72651e-233	7	SERPINB13
PPDPF	1.53214e-236	1.08433	0.896	0.6	3.06781e-232	7	PPDPF
C5orf66-AS1	4.57903e-235	0.413145	0.281	0.044	9.1686e-231	7	C5orf66-AS1
SRD5A3	3.03751e-232	0.518069	0.337	0.065	6.08201e-228	7	SRD5A3
IL36RN	3.34794e-232	0.253206	0.106	0.004	6.70357e-228	7	IL36RN
KRT6A1	2.66968e-230	1.83089	0.815	0.44	5.34551e-226	7	KRT6A
CEACAM1	2.19136e-228	0.476897	0.276	0.044	4.38777e-224	7	CEACAM1
PPL	1.6909e-226	0.450461	0.35	0.071	3.3857e-222	7	PPL
NECTIN41	8.19744e-225	0.550251	0.455	0.119	1.64137e-220	7	NECTIN4
TGM1	8.63618e-225	0.329055	0.151	0.011	1.72922e-220	7	TGM1
LGALS31	5.277e-219	1.44539	0.837	0.51	1.05661e-214	7	LGALS3
MAP3K8	2.18272e-218	0.526666	0.334	0.067	4.37047e-214	7	MAP3K8
LMO7	1.89652e-216	0.543474	0.349	0.075	3.79741e-212	7	LMO7
CRB3	9.54702e-209	0.41213	0.349	0.075	1.9116e-204	7	CRB3
C10orf99	4.43778e-208	0.420781	0.206	0.026	8.88577e-204	7	C10orf99
TACSTD22	5.68077e-206	1.3657	0.875	0.593	1.13746e-201	7	TACSTD2
CD68	1.10125e-204	0.359569	0.261	0.043	2.20503e-200	7	CD68
RNASE7	1.30994e-201	0.312292	0.113	0.006	2.62288e-197	7	RNASE7
KLK10	1.89655e-201	0.427779	0.148	0.013	3.79747e-197	7	KLK10
ERO1A1	5.53468e-200	1.24339	0.509	0.174	1.10821e-195	7	ERO1A
C4orf31	1.39104e-199	0.790481	0.689	0.31	2.78529e-195	7	C4orf3
DUOXA2	8.74707e-195	0.66051	0.139	0.011	1.75143e-190	7	DUOXA2
RAB11FIP1	9.71439e-195	0.584857	0.438	0.126	1.94511e-190	7	RAB11FIP1
CARHSP11	2.20024e-194	0.973279	0.648	0.292	4.40554e-190	7	CARHSP1
FAM25A	5.26833e-193	0.668412	0.118	0.008	1.05488e-188	7	FAM25A
RAB25	7.66698e-192	0.501401	0.461	0.141	1.53516e-187	7	RAB25
VAMP8	3.54883e-189	0.653089	0.71	0.34	7.10582e-185	7	VAMP8
RAB11A	2.35673e-186	0.551959	0.617	0.247	4.71887e-182	7	RAB11A
PLBD1	7.43773e-185	0.328331	0.238	0.04	1.48926e-180	7	PLBD1
SECTM1	3.51544e-184	0.269248	0.152	0.015	7.03896e-180	7	SECTM1
BICDL2	4.13254e-180	0.269426	0.224	0.036	8.27458e-176	7	BICDL2
SERPINB31	2.66023e-179	1.3948	0.334	0.078	5.32658e-175	7	SERPINB3
ELF31	2.61793e-178	0.969252	0.756	0.392	5.24189e-174	7	ELF3
ANXA11	1.5389e-177	0.633494	0.496	0.178	3.08135e-173	7	ANXA11
RDH10	4.42304e-176	0.633694	0.286	0.061	8.85626e-172	7	RDH10
MUC1	5.79119e-176	0.511302	0.28	0.057	1.15957e-171	7	MUC1
SMIM22	8.51995e-172	0.501486	0.414	0.122	1.70595e-167	7	SMIM22
DEFB4A	1.17999e-171	1.05765	0.125	0.01	2.3627e-167	7	DEFB4A
MAL21	1.59116e-169	0.692706	0.57	0.227	3.18598e-165	7	MAL2
CNFN	2.10909e-169	2.162	0.246	0.048	4.22304e-165	7	CNFN
OAS1	2.15587e-169	0.894294	0.39	0.117	4.31669e-165	7	OAS1
FAM83A	7.42737e-169	0.424752	0.309	0.072	1.48718e-164	7	FAM83A
KRT6C	3.34288e-167	1.13701	0.141	0.015	6.69345e-163	7	KRT6C
GCNT3	2.29607e-166	0.254152	0.136	0.013	4.59741e-162	7	GCNT3
S100A141	1.64633e-162	1.04837	0.771	0.466	3.29644e-158	7	S100A14
LYPD2	3.41624e-162	1.13992	0.102	0.007	6.84035e-158	7	LYPD2
KRT24	4.46229e-162	0.83064	0.172	0.023	8.93484e-158	7	KRT24
MBOAT2	3.85105e-159	0.323586	0.274	0.059	7.71097e-155	7	MBOAT2
JUP1	7.50021e-159	0.592995	0.626	0.284	1.50177e-154	7	JUP
PRSS8	2.28777e-157	0.613179	0.375	0.113	4.58079e-153	7	PRSS8
DUSP5	1.0928e-156	0.61529	0.352	0.098	2.18811e-152	7	DUSP5
KRT16	6.15282e-156	2.118	0.572	0.251	1.23198e-151	7	KRT16
PITX1	1.21586e-154	0.753592	0.608	0.287	2.43452e-150	7	PITX1
KRT4	5.78757e-154	0.690101	0.106	0.008	1.15884e-149	7	KRT4
C9orf16	2.40065e-151	0.687055	0.591	0.267	4.80682e-147	7	C9orf16
TSPAN11	4.57999e-150	0.611049	0.392	0.12	9.17051e-146	7	TSPAN1
PRDM1	1.046e-146	0.339561	0.231	0.046	2.09441e-142	7	PRDM1
FAM129B	2.03838e-146	0.569668	0.389	0.126	4.08144e-142	7	FAM129B
S100A16	3.72374e-146	0.803926	0.768	0.496	7.45604e-142	7	S100A16
ATP6V1G1	3.59804e-140	0.584426	0.784	0.488	7.20437e-136	7	ATP6V1G1
SH3BGRL32	6.51302e-140	0.709553	0.8	0.495	1.3041e-135	7	SH3BGRL3
TCN1	2.37873e-138	0.315389	0.158	0.023	4.76293e-134	7	TCN1
CLDN4	7.13374e-138	1.15114	0.714	0.398	1.42839e-133	7	CLDN4
PLAC8	3.45968e-135	0.740835	0.365	0.121	6.92731e-131	7	PLAC8
PLAUR1	3.19108e-134	0.770358	0.361	0.116	6.3895e-130	7	PLAUR
PLIN3	3.56685e-132	0.404159	0.333	0.099	7.1419e-128	7	PLIN3
SPINT1	1.06102e-131	0.586983	0.52	0.231	2.12448e-127	7	SPINT1
GLTP	6.65214e-131	0.723582	0.473	0.191	1.33196e-126	7	GLTP
EPHA2	9.43792e-131	0.434567	0.335	0.102	1.88975e-126	7	EPHA2
GPCPD1	4.15291e-128	0.303698	0.24	0.056	8.31537e-124	7	GPCPD1
ANKRD36C	4.80797e-126	0.382909	0.279	0.074	9.627e-122	7	ANKRD36C
GNA15	3.37667e-125	0.300318	0.296	0.082	6.7611e-121	7	GNA15
LY6D1	5.32604e-124	1.59728	0.46	0.188	1.06643e-119	7	LY6D
MYL6	8.78473e-122	0.583941	0.956	0.854	1.75897e-117	7	MYL6
TMBIM1	2.41451e-121	0.42129	0.404	0.148	4.83456e-117	7	TMBIM1
MAFF	2.14371e-119	0.369069	0.349	0.114	4.29236e-115	7	MAFF
F3	2.99341e-118	0.714776	0.399	0.145	5.9937e-114	7	F3
SERPINB4	7.58575e-116	0.890179	0.197	0.042	1.5189e-111	7	SERPINB4
CTNNBIP1	2.48503e-114	0.403368	0.385	0.141	4.97577e-110	7	CTNNBIP1
KRT6B	2.08153e-113	1.53883	0.455	0.192	4.16785e-109	7	KRT6B
PERP1	5.00098e-113	0.896893	0.891	0.774	1.00135e-108	7	PERP
LYN	6.43549e-113	0.291196	0.252	0.067	1.28858e-108	7	LYN
MIR4435-2HG	1.34633e-112	0.397222	0.3	0.092	2.69575e-108	7	MIR4435-2HG
HSPB12	5.79741e-111	1.08847	0.917	0.879	1.16081e-106	7	HSPB1
ZG16B	1.02073e-107	0.430358	0.182	0.038	2.04381e-103	7	ZG16B
SAMD9	1.8293e-107	0.378073	0.256	0.072	3.6628e-103	7	SAMD9
SDC11	3.03523e-107	0.58177	0.623	0.338	6.07744e-103	7	SDC1
CDKN2B	5.97723e-107	0.393678	0.325	0.108	1.19682e-102	7	CDKN2B
AL121761.2	7.56688e-106	0.283773	0.143	0.024	1.51512e-101	7	AL121761.2
TPT12	1.34278e-105	0.75246	0.965	0.895	2.68865e-101	7	TPT1
GLUL1	1.6568e-105	1.04946	0.569	0.33	3.3174e-101	7	GLUL
ERBB3	2.11024e-103	0.291991	0.24	0.066	4.22534e-99	7	ERBB3
CDKN1A1	2.22523e-102	0.492518	0.38	0.147	4.45557e-98	7	CDKN1A
S100A102	7.52009e-102	0.723125	0.892	0.671	1.50575e-97	7	S100A10
AQP31	2.57806e-101	1.01277	0.459	0.214	5.16204e-97	7	AQP3
OVOL1	6.83566e-100	0.301508	0.224	0.059	1.3687e-95	7	OVOL1
TMEM159	4.02373e-98	0.268927	0.224	0.06	8.05671e-94	7	TMEM159
PPP1CB1	8.25778e-97	0.540753	0.594	0.327	1.65345e-92	7	PPP1CB
PLSCR1	8.43592e-97	0.47962	0.435	0.194	1.68912e-92	7	PLSCR1
TPM42	1.65987e-94	0.576916	0.592	0.329	3.32355e-90	7	TPM4
SERP1	3.60924e-92	0.50665	0.612	0.356	7.22677e-88	7	SERP1
IDO1	4.12771e-92	0.541536	0.15	0.031	8.26491e-88	7	IDO1
DSC21	6.19561e-92	0.511092	0.324	0.121	1.24055e-87	7	DSC2
YPEL3	1.09014e-91	0.300796	0.253	0.078	2.18279e-87	7	YPEL3
LRP10	4.59161e-91	0.341141	0.359	0.142	9.19379e-87	7	LRP10
KRT7	1.2487e-90	0.774644	0.401	0.175	2.50028e-86	7	KRT7
KRT23	1.63776e-90	0.382495	0.134	0.025	3.27929e-86	7	KRT23
MMP24OS	2.21306e-90	0.286418	0.307	0.108	4.43122e-86	7	MMP24OS
NCCRP1	3.35889e-90	0.507956	0.273	0.091	6.72551e-86	7	NCCRP1
ARPC3	1.26092e-89	0.455821	0.761	0.535	2.52473e-85	7	ARPC3
RAB101	4.33209e-88	0.496586	0.467	0.23	8.67414e-84	7	RAB10
AGR21	2.94516e-85	0.649771	0.298	0.108	5.8971e-81	7	AGR2
APOL1	3.55712e-84	0.525939	0.365	0.154	7.12242e-80	7	APOL1
ARF6	4.74113e-84	0.440024	0.549	0.302	9.49317e-80	7	ARF6
TMEM54	5.47798e-84	0.377475	0.43	0.201	1.09686e-79	7	TMEM54
PIM11	7.86756e-84	0.307844	0.258	0.084	1.57532e-79	7	PIM1
TCHP	1.41118e-83	0.313058	0.126	0.024	2.8256e-79	7	TCHP
RHOV1	2.7395e-83	0.368565	0.396	0.167	5.4853e-79	7	RHOV
PIK3IP1	4.70818e-83	0.285982	0.223	0.067	9.42719e-79	7	PIK3IP1
CRYAB	7.27065e-83	0.417807	0.131	0.026	1.4558e-78	7	CRYAB
BZW11	3.05694e-82	0.466949	0.505	0.268	6.1209e-78	7	BZW1
GSTP12	4.42605e-82	0.611493	0.931	0.806	8.86229e-78	7	GSTP1
NOP10	2.44665e-81	0.41633	0.61	0.359	4.89893e-77	7	NOP10
TM4SF11	3.29098e-80	0.9241	0.632	0.407	6.58953e-76	7	TM4SF1
ASAH1	8.4226e-80	0.31902	0.372	0.158	1.68646e-75	7	ASAH1
TRIM16	8.79402e-80	0.283063	0.29	0.106	1.76083e-75	7	TRIM16
MYL12A1	5.86837e-79	0.565096	0.812	0.615	1.17502e-74	7	MYL12A
KRT191	8.35516e-78	0.881758	0.743	0.54	1.67295e-73	7	KRT19
MIEN1	1.17612e-75	0.353137	0.407	0.191	2.35495e-71	7	MIEN1
TMSB4X1	1.48211e-75	0.567217	0.922	0.869	2.96763e-71	7	TMSB4X
SERINC2	4.91459e-75	0.332803	0.442	0.21	9.84048e-71	7	SERINC2
ACTG11	2.0295e-73	0.680613	0.94	0.838	4.06368e-69	7	ACTG1
RAB5IF	8.98208e-72	0.37862	0.429	0.214	1.79848e-67	7	RAB5IF
CALML5	1.11162e-71	1.07012	0.545	0.348	2.22579e-67	7	CALML5
TSPAN6	1.74366e-71	0.331151	0.235	0.081	3.49132e-67	7	TSPAN6
RSAD2	5.88714e-71	0.257377	0.112	0.022	1.17878e-66	7	RSAD2
ISG20	2.19354e-70	0.469594	0.339	0.148	4.39213e-66	7	ISG20
RAC11	7.82678e-70	0.452637	0.865	0.729	1.56716e-65	7	RAC1
CHP1	8.61894e-69	0.325752	0.356	0.16	1.72577e-64	7	CHP1
ZFAND51	6.94176e-68	0.541931	0.457	0.252	1.38995e-63	7	ZFAND5
RHOD	1.24666e-66	0.300899	0.257	0.096	2.49619e-62	7	RHOD
HIST1H2AC	1.54596e-66	0.370031	0.284	0.114	3.09547e-62	7	HIST1H2AC
CAST1	2.84055e-66	0.394774	0.565	0.342	5.68764e-62	7	CAST
EFHD2	3.60519e-65	0.328453	0.362	0.169	7.21868e-61	7	EFHD2
ETHE1	5.24994e-65	0.299907	0.32	0.14	1.0512e-60	7	ETHE1
PDLIM5	1.20106e-64	0.260267	0.283	0.114	2.40487e-60	7	PDLIM5
HOPX	1.33245e-64	0.719622	0.18	0.056	2.66797e-60	7	HOPX
DYNLT3	1.61581e-64	0.271974	0.254	0.097	3.23533e-60	7	DYNLT3
CFLAR	1.62406e-64	0.294788	0.292	0.121	3.25185e-60	7	CFLAR
UBE2D1	2.22713e-63	0.284713	0.222	0.079	4.45939e-59	7	UBE2D1
DNAJB1	5.98621e-63	0.360019	0.492	0.266	1.19862e-58	7	DNAJB1
TMEM41A	6.32215e-63	0.362407	0.249	0.096	1.26588e-58	7	TMEM41A
HIGD1A	1.00181e-62	0.271416	0.292	0.122	2.00593e-58	7	HIGD1A
CMPK1	4.27163e-62	0.285284	0.374	0.178	8.55309e-58	7	CMPK1
SH3GLB1	2.05858e-61	0.297921	0.339	0.156	4.12189e-57	7	SH3GLB1
CLTB	4.2014e-61	0.440383	0.562	0.348	8.41245e-57	7	CLTB
FBXO32	4.3774e-61	0.361151	0.307	0.135	8.76486e-57	7	FBXO32
CALM11	2.67238e-60	0.385562	0.628	0.407	5.35091e-56	7	CALM1
CD55	4.69831e-60	0.330954	0.259	0.103	9.40742e-56	7	CD55
ADIPOR1	7.21584e-60	0.26502	0.314	0.14	1.44483e-55	7	ADIPOR1
TMSB102	2.53749e-59	0.496994	0.987	0.974	5.08082e-55	7	TMSB10
HSBP1	8.8823e-59	0.363017	0.522	0.315	1.7785e-54	7	HSBP1
UBE2B1	2.58069e-57	0.308336	0.405	0.21	5.16732e-53	7	UBE2B
GABARAPL2	2.8184e-56	0.34906	0.379	0.195	5.64328e-52	7	GABARAPL2
EIF6	5.1349e-56	0.326709	0.576	0.362	1.02816e-51	7	EIF6
WFDC21	1.1799e-55	1.19639	0.434	0.252	2.36251e-51	7	WFDC2
SAA2	2.44697e-54	0.300424	0.102	0.023	4.89956e-50	7	SAA2
H1F0	5.83311e-54	0.355763	0.349	0.169	1.16796e-49	7	H1F0
CST3	2.96456e-53	0.440287	0.654	0.451	5.93594e-49	7	CST3
NECTIN2	6.50853e-53	0.255543	0.279	0.124	1.3032e-48	7	NECTIN2
DSG3	1.00017e-52	0.324003	0.266	0.115	2.00264e-48	7	DSG3
ATP6V0E1	2.30292e-52	0.349895	0.642	0.439	4.61113e-48	7	ATP6V0E1
SDR16C5	2.54196e-52	0.288513	0.329	0.16	5.08977e-48	7	SDR16C5
CTSD	3.17971e-52	0.389409	0.599	0.399	6.36674e-48	7	CTSD
MGST1	5.39212e-52	0.263474	0.211	0.079	1.07966e-47	7	MGST1
HIST1H2BD	3.04736e-51	0.261617	0.175	0.061	6.10172e-47	7	HIST1H2BD
RND31	3.6253e-51	0.457856	0.482	0.292	7.25893e-47	7	RND3
HIST1H1C1	4.16649e-51	0.64497	0.359	0.19	8.34257e-47	7	HIST1H1C
IL23A	1.06789e-50	0.298031	0.106	0.026	2.13823e-46	7	IL23A
YPEL5	3.18837e-50	0.286834	0.381	0.202	6.38408e-46	7	YPEL5
EHF	1.55879e-49	0.255631	0.283	0.129	3.12116e-45	7	EHF
MYL12B1	5.48144e-49	0.324886	0.827	0.662	1.09755e-44	7	MYL12B
SERPINB51	4.64677e-48	0.379351	0.395	0.22	9.30422e-44	7	SERPINB5
KLF31	5.78004e-48	0.293009	0.34	0.173	1.15734e-43	7	KLF3
KLF5	7.13479e-48	0.305659	0.538	0.334	1.4286e-43	7	KLF5
IFI271	8.82332e-48	0.705123	0.82	0.638	1.76669e-43	7	IFI27
UGCG	9.15531e-47	0.264169	0.279	0.13	1.83317e-42	7	UGCG
MYO6	6.22658e-46	0.272607	0.304	0.15	1.24675e-41	7	MYO6
HLA-E	6.13559e-45	0.474081	0.605	0.414	1.22853e-40	7	HLA-E
CDC42EP11	2.4476e-44	0.27921	0.291	0.143	4.90083e-40	7	CDC42EP1
UBC1	3.39896e-44	0.429562	0.891	0.818	6.80574e-40	7	UBC
EIF11	4.10023e-44	0.441019	0.964	0.932	8.20988e-40	7	EIF1
CHMP1B	4.93009e-44	0.296348	0.413	0.239	9.87152e-40	7	CHMP1B
PRDX5	6.03345e-44	0.373587	0.692	0.544	1.20808e-39	7	PRDX5
MAP3K13	2.89954e-43	0.377296	0.381	0.223	5.80576e-39	7	MAP3K13
CRABP2	2.92158e-43	0.722569	0.269	0.135	5.84988e-39	7	CRABP2
VDAC21	1.0345e-42	0.391402	0.618	0.453	2.07138e-38	7	VDAC2
HSPA6	3.01332e-42	0.256032	0.117	0.035	6.03357e-38	7	HSPA6
ATP1B1	3.77618e-42	0.661509	0.563	0.411	7.56105e-38	7	ATP1B1
HES4	9.7759e-42	0.34232	0.284	0.141	1.95743e-37	7	HES4
MPZL2	4.12063e-41	0.263131	0.332	0.178	8.25074e-37	7	MPZL2
EZR1	1.21788e-40	0.311296	0.512	0.337	2.43857e-36	7	EZR
RAB7A1	2.97711e-39	0.253867	0.482	0.306	5.96107e-35	7	RAB7A
DMKN	3.13571e-39	0.52232	0.151	0.057	6.27864e-35	7	DMKN
MAP1LC3A	3.31979e-39	0.351029	0.263	0.131	6.64722e-35	7	MAP1LC3A
PHLDA3	8.02573e-39	0.257729	0.341	0.188	1.60699e-34	7	PHLDA3
GADD45B1	5.25763e-38	0.322823	0.316	0.169	1.05274e-33	7	GADD45B
GJB2	6.87979e-38	0.354722	0.287	0.145	1.37754e-33	7	GJB2
HM13	1.31866e-37	0.26374	0.32	0.176	2.64036e-33	7	HM13
EDN21	2.27951e-37	0.406833	0.121	0.041	4.56427e-33	7	EDN2
ELOB	7.64116e-37	0.332581	0.768	0.645	1.52999e-32	7	ELOB
B3GNT5	1.21216e-36	0.317758	0.254	0.126	2.42711e-32	7	B3GNT5
ITGB8	2.59504e-35	0.273264	0.246	0.123	5.19605e-31	7	ITGB8
NUPR1	5.4018e-35	0.600821	0.354	0.208	1.0816e-30	7	NUPR1
SPINK5	1.15934e-34	0.659418	0.223	0.11	2.32135e-30	7	SPINK5
ACTB3	2.03287e-34	0.367358	0.968	0.938	4.07042e-30	7	ACTB
PHLDA21	2.1934e-34	0.346256	0.495	0.331	4.39184e-30	7	PHLDA2
RAP2B1	6.05908e-34	0.271621	0.325	0.184	1.21321e-29	7	RAP2B
PKP1	1.56858e-33	0.260254	0.284	0.155	3.14077e-29	7	PKP1
ZFP361	7.04444e-33	0.371469	0.619	0.455	1.41051e-28	7	ZFP36
TMEM59	2.25717e-32	0.316354	0.622	0.483	4.51952e-28	7	TMEM59
EMP21	1.04539e-31	0.370046	0.483	0.34	2.09319e-27	7	EMP2
ISG151	2.44243e-31	1.24507	0.458	0.321	4.89047e-27	7	ISG15
E5	3.54976e-31	0.340332	0.066	0.209	7.10769e-27	7	E5
KRT171	2.17345e-29	0.92329	0.754	0.721	4.3519e-25	7	KRT17
FTH12	2.37443e-28	1.22228	0.914	0.95	4.75432e-24	7	FTH1
H3F3A1	2.1664e-26	0.283071	0.859	0.796	4.33777e-22	7	H3F3A
HBEGF	3.3332e-26	0.280378	0.204	0.105	6.67406e-22	7	HBEGF
ANKRD371	8.7832e-26	0.337379	0.183	0.091	1.75866e-21	7	ANKRD37
DYNLRB11	2.02524e-25	0.262647	0.467	0.331	4.05514e-21	7	DYNLRB1
PCBP1	7.98485e-25	0.260186	0.474	0.344	1.59881e-20	7	PCBP1
KLF42	8.38969e-25	0.258103	0.453	0.31	1.67987e-20	7	KLF4
NTHL1	2.73485e-24	0.287779	0.118	0.049	5.476e-20	7	NTHL1
CALML31	1.50074e-23	0.647757	0.486	0.394	3.00493e-19	7	CALML3
GADD45A1	6.49455e-21	0.25562	0.367	0.253	1.3004e-16	7	GADD45A
FXYD31	8.28874e-20	0.367627	0.757	0.694	1.65965e-15	7	FXYD3
SOD21	1.51443e-17	0.305357	0.411	0.297	3.03234e-13	7	SOD2
TXN1	3.57647e-17	0.503362	0.784	0.757	7.16116e-13	7	TXN
SFN1	1.31011e-14	0.659322	0.645	0.638	2.62323e-10	7	SFN
SAA1	7.7567e-14	0.538396	0.21	0.139	1.55312e-09	7	SAA1
S100A61	9.02184e-14	0.742019	0.776	0.816	1.80644e-09	7	S100A6
PHLDA11	1.22057e-13	0.303299	0.312	0.226	2.44394e-09	7	PHLDA1
DYNLL11	1.31339e-12	0.252701	0.688	0.607	2.62979e-08	7	DYNLL1
ID1	2.11647e-11	0.30896	0.505	0.426	4.2378e-07	7	ID1
BPGM	1.50902e-10	0.260351	0.156	0.1	3.02152e-06	7	BPGM
PLAT1	3.98811e-09	0.388436	0.188	0.132	7.98538e-05	7	PLAT
FDCSP1	1.63333e-08	0.265588	0.17	0.257	0.000327042	7	FDCSP
DBI1	4.61685e-08	0.326876	0.514	0.485	0.000924431	7	DBI
FTL2	2.69763e-07	0.524081	0.841	0.836	0.00540146	7	FTL
FABP52	1.23182e-06	1.35167	0.428	0.415	0.0246648	7	FABP5
MARCKSL1	3.61025e-06	0.409622	0.29	0.244	0.0722881	7	MARCKSL1
HLA-B	2.90836e-05	0.421166	0.443	0.398	0.58234	7	HLA-B
PLAU1	0.00380302	0.254596	0.255	0.227	1	7	PLAU
LGALS7B1	0.00417396	0.552396	0.191	0.169	1	7	LGALS7B
CTSV1	0.00550204	0.258234	0.211	0.184	1	7	CTSV
TGFBI1	1.09737e-24	0.860741	0.497	0.179	2.19727e-20	8	TGFBI
MMP12	1.62186e-23	1.04474	0.374	0.111	3.24745e-19	8	MMP1
SERPINA1	1.21429e-20	0.454614	0.109	0.015	2.43136e-16	8	SERPINA1
LGALS12	1.84488e-17	0.63112	0.85	0.507	3.694e-13	8	LGALS1
KRT142	1.33481e-16	0.652215	0.735	0.375	2.67269e-12	8	KRT14
DCN	2.04334e-16	0.814795	0.136	0.026	4.09138e-12	8	DCN
VIM2	2.15396e-16	0.529751	0.524	0.23	4.31288e-12	8	VIM
RBP11	1.40322e-15	0.710887	0.619	0.339	2.80966e-11	8	RBP1
BGN	7.94849e-15	0.273017	0.109	0.019	1.59153e-10	8	BGN
ENO13	1.29835e-13	0.488563	0.925	0.793	2.59969e-09	8	ENO1
IFITM32	1.54541e-13	0.631162	0.844	0.616	3.09437e-09	8	IFITM3
C1orf561	7.70502e-13	0.591473	0.32	0.133	1.54278e-08	8	C1orf56
PHKG1	6.27999e-11	0.27023	0.184	0.058	1.25744e-06	8	PHKG1
IFI61	7.42022e-11	0.490429	0.544	0.302	1.48575e-06	8	IFI6
HLA-C2	9.68775e-11	0.72161	0.667	0.472	1.93978e-06	8	HLA-C
S100A113	1.33119e-10	0.453405	0.98	0.88	2.66544e-06	8	S100A11
ACTG12	2.73484e-10	0.487251	1	0.844	5.47597e-06	8	ACTG1
SPARC1	4.07888e-10	0.515766	0.327	0.149	8.16715e-06	8	SPARC
CYP4B1	4.4272e-10	0.366063	0.136	0.038	8.86459e-06	8	CYP4B1
IGFBP61	5.85789e-10	0.266231	0.327	0.144	1.17292e-05	8	IGFBP6
S100A62	8.29588e-10	0.458868	0.959	0.812	1.66108e-05	8	S100A6
PKM3	6.23412e-09	0.468498	0.796	0.699	0.000124826	8	PKM
KRT6A2	9.49623e-09	0.313447	0.714	0.463	0.000190143	8	KRT6A
UBB1	1.1529e-08	0.422366	0.748	0.611	0.000230846	8	UBB
TUBA1A	1.24121e-08	0.336664	0.286	0.13	0.000248527	8	TUBA1A
MT2A3	1.27698e-08	0.60855	0.619	0.419	0.00025569	8	MT2A
IL1B	1.56221e-08	0.288838	0.143	0.046	0.000312801	8	IL1B
TUBA1B3	7.52298e-08	0.475393	0.673	0.516	0.00150633	8	TUBA1B
IFI272	9.04659e-08	0.403733	0.823	0.649	0.0018114	8	IFI27
MMP102	1.01023e-07	0.371492	0.231	0.097	0.00202279	8	MMP10
CXCL3	1.45237e-07	0.280251	0.197	0.081	0.00290807	8	CXCL3
ISG152	1.69931e-07	0.266349	0.517	0.328	0.00340253	8	ISG15
UQCRB1	1.82976e-07	0.500432	0.687	0.629	0.00366374	8	UQCRB
RPL381	1.94626e-07	0.333153	0.952	0.885	0.00389699	8	RPL38
HLA-A2	2.80515e-07	0.464008	0.789	0.663	0.00561675	8	HLA-A
TNFSF101	4.24673e-07	0.470898	0.49	0.315	0.00850322	8	TNFSF10
CTSC1	6.16672e-07	0.34292	0.408	0.257	0.0123476	8	CTSC
CALR1	7.16258e-07	0.501089	0.578	0.477	0.0143416	8	CALR
PLAU2	1.85176e-06	0.375053	0.374	0.227	0.0370778	8	PLAU
TMSB103	1.85552e-06	0.307255	1	0.974	0.0371531	8	TMSB10
TUBA1C2	1.96494e-06	0.512202	0.483	0.352	0.0393441	8	TUBA1C
LUM	2.93807e-06	1.27985	0.129	0.049	0.058829	8	LUM
CNN3	3.77263e-06	0.818367	0.347	0.233	0.0755394	8	CNN3
TPM11	9.17282e-06	0.400461	0.381	0.25	0.183667	8	TPM1
RPL301	1.09485e-05	0.273466	0.993	0.913	0.219222	8	RPL30
TPM21	1.38796e-05	0.406955	0.32	0.198	0.277912	8	TPM2
S100A103	1.41789e-05	0.34927	0.789	0.685	0.283905	8	S100A10
ACTB4	1.78195e-05	0.268316	0.98	0.94	0.3568	8	ACTB
SERPINH11	2.4984e-05	0.33088	0.313	0.193	0.500255	8	SERPINH1
CTNNB1	3.98757e-05	0.254072	0.388	0.252	0.79843	8	CTNNB1
CTSV2	6.13055e-05	0.346944	0.299	0.185	1	8	CTSV
CXCL141	6.35412e-05	0.305587	0.299	0.172	1	8	CXCL14
HSP90AB12	6.38911e-05	0.411491	0.66	0.629	1	8	HSP90AB1
TNFRSF12A1	7.00365e-05	0.356145	0.415	0.285	1	8	TNFRSF12A
CFL13	7.67492e-05	0.295121	0.844	0.815	1	8	CFL1
CALD1	8.26925e-05	0.399896	0.388	0.271	1	8	CALD1
RPS251	0.000115975	0.254319	0.898	0.842	1	8	RPS25
HSPA82	0.000122259	0.319183	0.571	0.476	1	8	HSPA8
B2M1	0.000132632	0.617664	0.871	0.947	1	8	B2M
P4HB	0.000145296	0.449064	0.524	0.466	1	8	P4HB
HNRNPK	0.000160425	0.326832	0.605	0.566	1	8	HNRNPK
SELENOP1	0.000164192	0.333416	0.313	0.195	1	8	SELENOP
TMED91	0.000216147	0.345893	0.49	0.41	1	8	TMED9
ANXA21	0.000247418	0.342324	0.844	0.846	1	8	ANXA2
MYL12A2	0.000250847	0.342076	0.673	0.628	1	8	MYL12A
COL3A1	0.000260992	0.313861	0.116	0.051	1	8	COL3A1
EIF5A2	0.000289589	0.346045	0.517	0.421	1	8	EIF5A
CAV11	0.000331278	0.374109	0.34	0.231	1	8	CAV1
S100A22	0.000360387	0.426472	0.884	0.814	1	8	S100A2
TXNDC172	0.000363399	0.414804	0.497	0.41	1	8	TXNDC17
F31	0.000781213	0.275845	0.259	0.162	1	8	F3
CTSB	0.000955494	0.469895	0.435	0.36	1	8	CTSB
TUBB3	0.00115098	0.264863	0.544	0.432	1	8	TUBB
B4GALT1	0.00125228	0.286844	0.279	0.185	1	8	B4GALT1
PDIA3	0.00155255	0.293786	0.469	0.394	1	8	PDIA3
FKBP41	0.00228383	0.305505	0.327	0.243	1	8	FKBP4
TNC1	0.00255424	0.256275	0.293	0.196	1	8	TNC
PFN2	0.00318321	0.2666	0.218	0.145	1	8	PFN2
YWHAQ	0.00470421	0.299625	0.497	0.473	1	8	YWHAQ
SUMO2	0.00517077	0.322532	0.667	0.729	1	8	SUMO2

## Sheet: Gene List - All Cells
	p_val	avg_log2FC	pct.1	pct.2	p_val_adj	cluster	gene
RPS27	0	1.2083	1	0.992	0	0	RPS27
RPS6	0	1.18547	1	0.976	0	0	RPS6
RPS12	0	1.18239	0.999	0.977	0	0	RPS12
LTB	0	1.17643	0.832	0.27	0	0	LTB
RPS29	0	1.17606	1	0.979	0	0	RPS29
RPL34	0	1.12933	1	0.986	0	0	RPL34
RPL13	0	1.12366	1	0.988	0	0	RPL13
RPL30	0	1.12108	0.999	0.943	0	0	RPL30
RPS25	0	1.11882	0.997	0.945	0	0	RPS25
RPS3A	0	1.11861	0.999	0.955	0	0	RPS3A
EEF1A1	0	1.11046	1	0.989	0	0	EEF1A1
RPL21	0	1.09341	1	0.979	0	0	RPL21
RPL9	0	1.08234	0.998	0.944	0	0	RPL9
RPL3	0	1.08204	1	0.966	0	0	RPL3
RPS3	0	1.06606	1	0.964	0	0	RPS3
RPL31	0	1.05996	0.999	0.951	0	0	RPL31
RPLP2	0	1.05556	1	0.986	0	0	RPLP2
RPS27A	0	1.05506	1	0.98	0	0	RPS27A
RPL32	0	1.03063	1	0.982	0	0	RPL32
RPS15A	0	1.00854	1	0.979	0	0	RPS15A
RPL11	0	0.994051	1	0.98	0	0	RPL11
RPL5	0	0.976372	0.99	0.859	0	0	RPL5
RPL23A	0	0.974469	0.999	0.964	0	0	RPL23A
RPS4X	0	0.966357	0.999	0.957	0	0	RPS4X
RPL13A	0	0.952263	1	0.991	0	0	RPL13A
RPS18	0	0.95193	1	0.988	0	0	RPS18
RPS13	0	0.9444	0.998	0.939	0	0	RPS13
RPSA	0	0.933803	0.986	0.841	0	0	RPSA
RPS14	0	0.930054	1	0.985	0	0	RPS14
RPL19	0	0.924417	1	0.975	0	0	RPL19
RPS20	0	0.919562	0.997	0.936	0	0	RPS20
RPS8	0	0.917622	0.999	0.962	0	0	RPS8
RPL10	0	0.916458	1	0.994	0	0	RPL10
RPL4	0	0.908838	0.98	0.822	0	0	RPL4
TPT1	0	0.908556	0.996	0.962	0	0	TPT1
EEF1B2	0	0.889737	0.907	0.611	0	0	EEF1B2
RPL10A	0	0.877283	0.996	0.911	0	0	RPL10A
RPL36	0	0.872532	0.999	0.969	0	0	RPL36
RPS10	0	0.870216	0.967	0.797	0	0	RPS10
RPS23	0	0.869226	0.999	0.962	0	0	RPS23
RPS16	0	0.868025	0.998	0.963	0	0	RPS16
RPL39	0	0.862624	1	0.984	0	0	RPL39
RPS21	0	0.854212	0.994	0.908	0	0	RPS21
RPS28	0	0.854181	1	0.987	0	0	RPS28
RPL38	0	0.853864	0.993	0.926	0	0	RPL38
RPL14	0	0.853018	0.995	0.921	0	0	RPL14
RPS5	0	0.846019	0.991	0.888	0	0	RPS5
NOP53	0	0.845507	0.903	0.539	0	0	NOP53
RPL36A	0	0.839358	0.964	0.789	0	0	RPL36A
IL7R	0	0.834221	0.625	0.123	0	0	IL7R
RPL18A	0	0.832933	1	0.981	0	0	RPL18A
RPL27A	0	0.826846	0.999	0.976	0	0	RPL27A
RPS17	0	0.821333	0.967	0.806	0	0	RPS17
RPL7	0	0.809929	0.999	0.959	0	0	RPL7
RPL35A	0	0.809837	0.999	0.97	0	0	RPL35A
RPL22	0	0.807347	0.982	0.855	0	0	RPL22
RPL17	0	0.79241	0.882	0.605	0	0	RPL17
RPL37	0	0.785842	0.999	0.965	0	0	RPL37
LDHB	0	0.769188	0.801	0.37	0	0	LDHB
RPL6	0	0.767742	0.996	0.93	0	0	RPL6
RPS2	0	0.751389	1	0.985	0	0	RPS2
RPL18	0	0.747855	0.997	0.956	0	0	RPL18
RPL27	0	0.74432	0.991	0.918	0	0	RPL27
RPL41	0	0.706615	1	0.998	0	0	RPL41
TXNIP	0	0.697898	0.726	0.433	0	0	TXNIP
RPL29	0	0.686981	0.996	0.942	0	0	RPL29
RPL26	0	0.680828	1	0.966	0	0	RPL26
RPL37A	0	0.662386	0.999	0.971	0	0	RPL37A
ZFP36L2	0	0.661679	0.782	0.482	0	0	ZFP36L2
RPLP1	0	0.66117	1	0.996	0	0	RPLP1
JUNB	0	0.66072	0.861	0.721	0	0	JUNB
SARAF	0	0.652548	0.827	0.502	0	0	SARAF
TOMM7	0	0.651024	0.917	0.685	0	0	TOMM7
RPL12	0	0.645399	0.999	0.966	0	0	RPL12
RPS7	0	0.638564	0.997	0.946	0	0	RPS7
RPS19	0	0.63747	1	0.991	0	0	RPS19
RPLP0	0	0.636986	0.981	0.864	0	0	RPLP0
RPL28	0	0.599392	1	0.984	0	0	RPL28
RPS15	0	0.595603	1	0.987	0	0	RPS15
RPL7A	0	0.592904	0.99	0.917	0	0	RPL7A
RPL24	0	0.587662	0.982	0.887	0	0	RPL24
EIF3E	0	0.584356	0.819	0.529	0	0	EIF3E
RPL35	0	0.570834	0.998	0.969	0	0	RPL35
EEF2	0	0.562692	0.919	0.731	0	0	EEF2
PABPC1	0	0.552579	0.924	0.742	0	0	PABPC1
BTG1	0	0.545105	0.942	0.72	0	0	BTG1
RACK1	0	0.544048	0.986	0.904	0	0	RACK1
CD3E	0	0.5348	0.711	0.275	0	0	CD3E
TRBC2	0	0.531792	0.638	0.302	0	0	TRBC2
FXYD5	0	0.522193	0.787	0.5	0	0	FXYD5
RPS4Y1	0	0.513912	0.67	0.447	0	0	RPS4Y1
RPL15	0	0.505298	0.999	0.974	0	0	RPL15
RPS9	0	0.502083	0.996	0.963	0	0	RPS9
NACA	0	0.475035	0.955	0.832	0	0	NACA
NOSIP	0	0.47417	0.451	0.173	0	0	NOSIP
TRBC1	0	0.466151	0.47	0.23	0	0	TRBC1
RPL23	0	0.46525	0.96	0.847	0	0	RPL23
PIK3IP1	0	0.457318	0.481	0.159	0	0	PIK3IP1
CD69	0	0.456156	0.6	0.295	0	0	CD69
FAU	0	0.452489	0.996	0.96	0	0	FAU
NPM1	0	0.451828	0.888	0.666	0	0	NPM1
EEF1D	0	0.450753	0.966	0.837	0	0	EEF1D
RPL8	0	0.445053	0.997	0.96	0	0	RPL8
TRAC	0	0.444185	0.789	0.334	0	0	TRAC
UBA52	0	0.439128	0.989	0.936	0	0	UBA52
CCR7	0	0.428223	0.354	0.056	0	0	CCR7
TCF7	0	0.425925	0.384	0.074	0	0	TCF7
CD48	0	0.420378	0.642	0.354	0	0	CD48
C6orf48	0	0.405753	0.543	0.268	0	0	C6orf48
CXCR4	0	0.40002	0.732	0.422	0	0	CXCR4
AES	0	0.397862	0.574	0.295	0	0	AES
RPS11	0	0.391774	0.984	0.92	0	0	RPS11
MAL	0	0.391324	0.307	0.025	0	0	MAL
LEPROTL1	0	0.38481	0.505	0.239	0	0	LEPROTL1
GIMAP7	0	0.372755	0.443	0.178	0	0	GIMAP7
FYB1	0	0.370567	0.554	0.298	0	0	FYB1
HNRNPA1	0	0.36842	0.923	0.771	0	0	HNRNPA1
KLRB1	0	0.356845	0.285	0.144	0	0	KLRB1
COMMD6	0	0.350241	0.777	0.573	0	0	COMMD6
LEF1	0	0.348549	0.287	0.039	0	0	LEF1
CD3D	0	0.346364	0.8	0.335	0	0	CD3D
KLF2	0	0.334996	0.483	0.26	0	0	KLF2
TMEM123	0	0.331674	0.503	0.26	0	0	TMEM123
TSC22D3	0	0.330965	0.7	0.492	0	0	TSC22D3
SNHG8	0	0.330739	0.471	0.231	0	0	SNHG8
FLT3LG	0	0.32662	0.297	0.061	0	0	FLT3LG
HINT1	0	0.323507	0.82	0.642	0	0	HINT1
SELL	0	0.315678	0.422	0.194	0	0	SELL
EIF3L	0	0.312736	0.579	0.363	0	0	EIF3L
CD3G	0	0.308676	0.472	0.195	0	0	CD3G
CD52	0	0.30594	0.857	0.549	0	0	CD52
NAP1L1	0	0.300164	0.713	0.496	0	0	NAP1L1
PASK	0	0.300016	0.215	0.032	0	0	PASK
PFDN5	0	0.287128	0.933	0.796	0	0	PFDN5
CD6	0	0.276053	0.326	0.115	0	0	CD6
EIF4B	0	0.272842	0.45	0.249	0	0	EIF4B
RCAN3	0	0.272249	0.277	0.076	0	0	RCAN3
EIF3F	0	0.271485	0.625	0.427	0	0	EIF3F
ARHGAP15	0	0.262739	0.322	0.127	0	0	ARHGAP15
EIF3H	0	0.261875	0.605	0.421	0	0	EIF3H
TRAF3IP3	0	0.257896	0.402	0.202	0	0	TRAF3IP3
CD40LG	0	0.257889	0.194	0.017	0	0	CD40LG
BTF3	0	0.255306	0.892	0.762	0	0	BTF3
COX7C	0	0.253011	0.9	0.79	0	0	COX7C
LINC00861	0	0.252989	0.229	0.053	0	0	LINC00861
SPOCK2	0	0.252126	0.404	0.175	0	0	SPOCK2
RPS26	7.62755e-87	0.289963	0.777	0.806	1.69172e-82	0	RPS26
CCL5	0	2.2879	0.924	0.18	0	1	CCL5
CCL4	0	1.65804	0.647	0.14	0	1	CCL4
NKG7	0	1.56261	0.848	0.154	0	1	NKG7
GZMA	0	1.51273	0.804	0.144	0	1	GZMA
GZMK	0	1.41923	0.513	0.061	0	1	GZMK
GZMB	0	1.30545	0.568	0.137	0	1	GZMB
CD3D1	0	1.2154	0.879	0.326	0	1	CD3D
CCL4L2	0	1.1595	0.24	0.065	0	1	CCL4L2
GZMH	0	1.15169	0.528	0.08	0	1	GZMH
GNLY	0	1.14481	0.484	0.144	0	1	GNLY
CXCL13	0	1.13189	0.271	0.052	0	1	CXCL13
CD8A	0	1.05517	0.583	0.059	0	1	CD8A
LINC01871	0	1.00864	0.519	0.077	0	1	LINC01871
CST7	0	0.951247	0.733	0.167	0	1	CST7
TRAC1	0	0.933233	0.822	0.334	0	1	TRAC
CD2	0	0.921264	0.74	0.264	0	1	CD2
HCST	0	0.855388	0.843	0.398	0	1	HCST
CTSW	0	0.813205	0.595	0.126	0	1	CTSW
IL32	0	0.804149	0.889	0.445	0	1	IL32
RGS1	0	0.799537	0.565	0.266	0	1	RGS1
CD8B	0	0.79792	0.466	0.044	0	1	CD8B
TRBC21	0	0.796403	0.699	0.295	0	1	TRBC2
IFNG	0	0.774866	0.311	0.039	0	1	IFNG
HLA-C	0	0.773312	0.995	0.857	0	1	HLA-C
LAG3	0	0.736888	0.436	0.068	0	1	LAG3
CD3E1	0	0.72946	0.744	0.274	0	1	CD3E
APOBEC3G	0	0.724319	0.549	0.144	0	1	APOBEC3G
ALOX5AP	0	0.707641	0.529	0.235	0	1	ALOX5AP
CXCR41	0	0.70748	0.748	0.423	0	1	CXCR4
ID2	0	0.700268	0.65	0.346	0	1	ID2
CD521	0	0.683363	0.875	0.55	0	1	CD52
DUSP2	0	0.68207	0.504	0.183	0	1	DUSP2
CD7	0	0.678071	0.642	0.282	0	1	CD7
TRBC11	0	0.665653	0.516	0.224	0	1	TRBC1
EVL	0	0.653734	0.733	0.353	0	1	EVL
HLA-A	0	0.647758	0.997	0.907	0	1	HLA-A
B2M	0	0.647296	1	0.99	0	1	B2M
CMC1	0	0.635872	0.344	0.105	0	1	CMC1
TMSB4X	0	0.630737	1	0.973	0	1	TMSB4X
CD3G1	0	0.605159	0.556	0.183	0	1	CD3G
CD691	0	0.592759	0.629	0.293	0	1	CD69
PRF1	0	0.579852	0.477	0.113	0	1	PRF1
CORO1A	0	0.563246	0.835	0.533	0	1	CORO1A
ITM2A	0	0.56315	0.476	0.171	0	1	ITM2A
LCK	0	0.561532	0.622	0.239	0	1	LCK
SH3BGRL3	0	0.560652	0.929	0.752	0	1	SH3BGRL3
HLA-B	0	0.559429	0.997	0.879	0	1	HLA-B
KLRD1	0	0.551234	0.366	0.085	0	1	KLRD1
ZFP36L21	0	0.529844	0.723	0.496	0	1	ZFP36L2
TRGC2	0	0.520934	0.287	0.031	0	1	TRGC2
BTG11	0	0.519242	0.927	0.725	0	1	BTG1
KLRB11	0	0.518199	0.288	0.145	0	1	KLRB1
PPP2R5C	0	0.515598	0.556	0.241	0	1	PPP2R5C
RARRES3	0	0.50804	0.591	0.267	0	1	RARRES3
PTPRC	0	0.496272	0.724	0.412	0	1	PTPRC
GZMM	0	0.484509	0.453	0.127	0	1	GZMM
TIGIT	0	0.482959	0.376	0.114	0	1	TIGIT
RPS261	0	0.479623	0.873	0.788	0	1	RPS26
ACAP1	0	0.463112	0.588	0.27	0	1	ACAP1
CD27	0	0.456666	0.439	0.197	0	1	CD27
TSC22D31	0	0.421799	0.716	0.492	0	1	TSC22D3
DUSP4	0	0.417716	0.319	0.105	0	1	DUSP4
CKLF	0	0.409556	0.509	0.295	0	1	CKLF
CD96	0	0.406352	0.367	0.105	0	1	CD96
IL2RG	0	0.402777	0.558	0.275	0	1	IL2RG
RAC2	0	0.402173	0.628	0.36	0	1	RAC2
ITM2C	0	0.397936	0.3	0.11	0	1	ITM2C
LYAR	0	0.396415	0.317	0.097	0	1	LYAR
STK17A	0	0.393888	0.468	0.219	0	1	STK17A
CLEC2D	0	0.393864	0.448	0.188	0	1	CLEC2D
CCL3	0	0.392642	0.265	0.117	0	1	CCL3
APOBEC3C	0	0.38073	0.354	0.152	0	1	APOBEC3C
ARHGDIB	0	0.379584	0.831	0.58	0	1	ARHGDIB
SRGN	0	0.378859	0.889	0.549	0	1	SRGN
FYN	0	0.373348	0.444	0.191	0	1	FYN
RPS291	0	0.37325	1	0.979	0	1	RPS29
LSP1	0	0.367823	0.635	0.393	0	1	LSP1
CLEC2B	0	0.366605	0.463	0.228	0	1	CLEC2B
HLA-E	0	0.365904	0.914	0.753	0	1	HLA-E
PFN1	0	0.364219	0.96	0.872	0	1	PFN1
PSMB9	0	0.363679	0.625	0.414	0	1	PSMB9
PTPN7	0	0.358797	0.381	0.143	0	1	PTPN7
PSME1	0	0.356998	0.745	0.577	0	1	PSME1
RPS271	0	0.353504	1	0.992	0	1	RPS27
2025-09-07	0	0.352706	0.575	0.36	0	1	2025-09-07
RUNX3	0	0.352506	0.367	0.127	0	1	RUNX3
SH2D1A	0	0.351123	0.301	0.076	0	1	SH2D1A
TBC1D10C	0	0.342386	0.437	0.2	0	1	TBC1D10C
RPL23A1	0	0.33461	0.997	0.965	0	1	RPL23A
CD99	0	0.329259	0.688	0.453	0	1	CD99
LAT	0	0.323111	0.425	0.192	0	1	LAT
MYL12A	0	0.314067	0.849	0.74	0	1	MYL12A
TNFAIP3	0	0.310171	0.418	0.236	0	1	TNFAIP3
CHST12	0	0.30711	0.359	0.146	0	1	CHST12
KLRC2	0	0.306726	0.137	0.02	0	1	KLRC2
SAMSN1	0	0.302885	0.355	0.181	0	1	SAMSN1
HOPX	0	0.301372	0.283	0.108	0	1	HOPX
WIPF1	0	0.299648	0.428	0.219	0	1	WIPF1
CD61	0	0.287148	0.314	0.12	0	1	CD6
RASAL3	0	0.284482	0.319	0.119	0	1	RASAL3
RPL36AL	0	0.280856	0.828	0.727	0	1	RPL36AL
PAXX	0	0.279865	0.392	0.196	0	1	PAXX
TUBA4A	0	0.278729	0.364	0.186	0	1	TUBA4A
RPS15A1	0	0.278601	0.999	0.979	0	1	RPS15A
ZNF683	0	0.278204	0.152	0.021	0	1	ZNF683
RPS31	0	0.277622	0.996	0.965	0	1	RPS3
JUN	0	0.275447	0.678	0.51	0	1	JUN
KLRC1	0	0.274738	0.149	0.044	0	1	KLRC1
CXCR3	0	0.274173	0.261	0.078	0	1	CXCR3
PRKCH	0	0.273521	0.318	0.126	0	1	PRKCH
ITGAE	0	0.272441	0.276	0.12	0	1	ITGAE
RPL27A1	0	0.270795	0.996	0.977	0	1	RPL27A
SIT1	0	0.270174	0.271	0.099	0	1	SIT1
TMA7	0	0.267339	0.852	0.751	0	1	TMA7
CFL1	0	0.266392	0.934	0.865	0	1	CFL1
CD247	0	0.264934	0.392	0.177	0	1	CD247
SRSF7	0	0.263375	0.514	0.358	0	1	SRSF7
MYO1F	0	0.262839	0.388	0.196	0	1	MYO1F
XCL2	0	0.262526	0.131	0.03	0	1	XCL2
RAB27A	0	0.260741	0.274	0.103	0	1	RAB27A
UBB	0	0.259336	0.838	0.69	0	1	UBB
STK17B	0	0.258576	0.464	0.305	0	1	STK17B
TRAT1	0	0.257366	0.238	0.076	0	1	TRAT1
CLDND1	0	0.2573	0.297	0.151	0	1	CLDND1
DDX5	0	0.254399	0.866	0.767	0	1	DDX5
CYTOR	0	0.254347	0.462	0.264	0	1	CYTOR
VAMP2	0	0.253147	0.531	0.358	0	1	VAMP2
ARL4C	0	0.252782	0.386	0.211	0	1	ARL4C
2025-09-01	0	0.251287	0.341	0.168	0	1	2025-09-01
GPR171	0	0.251252	0.21	0.051	0	1	GPR171
UBC	0	0.250949	0.914	0.829	0	1	UBC
IL2RB	0	0.250826	0.301	0.116	0	1	IL2RB
IFITM1	0	0.250102	0.489	0.291	0	1	IFITM1
S100A9	0	3.61644	0.983	0.199	0	2	S100A9
LYZ	0	3.59628	0.995	0.132	0	2	LYZ
S100A8	0	3.27181	0.964	0.174	0	2	S100A8
S100A12	0	2.40404	0.793	0.029	0	2	S100A12
FTL	0	2.24968	0.999	0.875	0	2	FTL
TYROBP	0	2.23723	0.993	0.201	0	2	TYROBP
AC020656.1	0	2.22929	0.708	0.052	0	2	AC020656.1
FCN1	0	1.99755	0.911	0.051	0	2	FCN1
CTSS	0	1.96531	0.97	0.267	0	2	CTSS
VCAN	0	1.83196	0.821	0.051	0	2	VCAN
LST1	0	1.66286	0.952	0.116	0	2	LST1
CST3	0	1.64637	0.978	0.29	0	2	CST3
AIF1	0	1.61337	0.913	0.124	0	2	AIF1
S100A6	0	1.48962	0.997	0.773	0	2	S100A6
S100A4	0	1.43432	0.992	0.598	0	2	S100A4
MNDA	0	1.36911	0.747	0.052	0	2	MNDA
PSAP	0	1.2873	0.941	0.377	0	2	PSAP
FCER1G	0	1.28348	0.92	0.174	0	2	FCER1G
FTH1	0	1.22333	0.999	0.953	0	2	FTH1
FOS	0	1.1781	0.955	0.591	0	2	FOS
AP1S2	0	1.1729	0.759	0.141	0	2	AP1S2
CD14	0	1.14153	0.687	0.058	0	2	CD14
MS4A6A	0	1.08845	0.698	0.053	0	2	MS4A6A
NEAT1	0	1.07521	0.98	0.613	0	2	NEAT1
LGALS2	0	1.07408	0.58	0.038	0	2	LGALS2
FGL2	0	1.04204	0.675	0.066	0	2	FGL2
TSPO	0	1.00338	0.858	0.433	0	2	TSPO
TYMP	0	0.987999	0.876	0.397	0	2	TYMP
SERPINA1	0	0.972636	0.708	0.067	0	2	SERPINA1
CYBB	0	0.954295	0.649	0.059	0	2	CYBB
H3F3A	0	0.95335	0.987	0.824	0	2	H3F3A
COTL1	0	0.927016	0.914	0.442	0	2	COTL1
LGALS1	0	0.926487	0.964	0.488	0	2	LGALS1
CYBA	0	0.919087	0.976	0.711	0	2	CYBA
OAZ1	0	0.911304	0.976	0.788	0	2	OAZ1
NPC2	0	0.904661	0.814	0.318	0	2	NPC2
NAMPT	0	0.901615	0.698	0.202	0	2	NAMPT
CLEC7A	0	0.893972	0.632	0.059	0	2	CLEC7A
TKT	0	0.891939	0.712	0.217	0	2	TKT
SRGN1	0	0.886273	0.969	0.565	0	2	SRGN
STXBP2	0	0.852298	0.613	0.149	0	2	STXBP2
CFD	0	0.847884	0.621	0.069	0	2	CFD
MT-ND3	0	0.832947	0.998	0.909	0	2	MT-ND3
GRN	0	0.824939	0.744	0.235	0	2	GRN
SPI1	0	0.813202	0.652	0.088	0	2	SPI1
ATP5MPL	0	0.811345	0.875	0.551	0	2	ATP5MPL
MCL1	0	0.802259	0.782	0.384	0	2	MCL1
ATP5F1E	0	0.798201	0.992	0.895	0	2	ATP5F1E
CSF3R	0	0.790905	0.531	0.02	0	2	CSF3R
PFDN51	0	0.779403	0.968	0.804	0	2	PFDN5
RPS24	0	0.772871	0.997	0.958	0	2	RPS24
CD36	0	0.771574	0.502	0.024	0	2	CD36
SAT1	0	0.767248	0.954	0.547	0	2	SAT1
HLA-DRA	0	0.76187	0.898	0.409	0	2	HLA-DRA
CFP	0	0.7603	0.546	0.046	0	2	CFP
IFI30	0	0.753048	0.534	0.065	0	2	IFI30
MPEG1	0	0.739179	0.537	0.04	0	2	MPEG1
NCF1	0	0.737524	0.553	0.144	0	2	NCF1
SH3BGRL31	0	0.708894	0.968	0.761	0	2	SH3BGRL3
C1orf162	0	0.697943	0.587	0.14	0	2	C1orf162
RGS2	0	0.685039	0.55	0.173	0	2	RGS2
PYCARD	0	0.673961	0.65	0.223	0	2	PYCARD
DUSP1	0	0.666752	0.93	0.645	0	2	DUSP1
LAMTOR4	0	0.666151	0.747	0.383	0	2	LAMTOR4
TNFSF13B	0	0.660253	0.515	0.074	0	2	TNFSF13B
LTA4H	0	0.639707	0.502	0.11	0	2	LTA4H
MAFB	0	0.637947	0.451	0.069	0	2	MAFB
FGR	0	0.637264	0.508	0.073	0	2	FGR
ASAH1	0	0.629457	0.586	0.167	0	2	ASAH1
APLP2	0	0.623557	0.59	0.172	0	2	APLP2
RNF130	0	0.615865	0.517	0.088	0	2	RNF130
KCTD12	0	0.611006	0.45	0.041	0	2	KCTD12
S100A11	0	0.609574	0.929	0.556	0	2	S100A11
CEBPB	0	0.605204	0.698	0.302	0	2	CEBPB
GCA	0	0.60443	0.439	0.069	0	2	GCA
NUP214	0	0.602402	0.449	0.046	0	2	NUP214
LCP1	0	0.60135	0.669	0.304	0	2	LCP1
ATP5MC2	0	0.592448	0.873	0.656	0	2	ATP5MC2
EVI2B	0	0.588894	0.608	0.252	0	2	EVI2B
CTSD	0	0.586731	0.703	0.343	0	2	CTSD
MT-CO1	0	0.584418	1	0.973	0	2	MT-CO1
NDUFB1	0	0.580209	0.726	0.41	0	2	NDUFB1
VSIR	0	0.578163	0.577	0.197	0	2	VSIR
ATP2B1-AS1	0	0.572417	0.434	0.097	0	2	ATP2B1-AS1
FPR1	0	0.572081	0.406	0.026	0	2	FPR1
BRI3	0	0.571011	0.565	0.18	0	2	BRI3
UBA521	0	0.56844	0.995	0.94	0	2	UBA52
DAZAP2	0	0.555899	0.682	0.371	0	2	DAZAP2
FCGRT	0	0.553549	0.535	0.152	0	2	FCGRT
RAB31	0	0.551999	0.457	0.076	0	2	RAB31
S100A10	0	0.549872	0.83	0.569	0	2	S100A10
IQGAP1	0	0.544319	0.584	0.24	0	2	IQGAP1
DUSP6	0	0.543328	0.432	0.107	0	2	DUSP6
EMP3	0	0.542252	0.719	0.427	0	2	EMP3
SERF2	0	0.538333	0.978	0.886	0	2	SERF2
ZEB2	0	0.534754	0.487	0.127	0	2	ZEB2
BLVRB	0	0.534568	0.473	0.113	0	2	BLVRB
ELOB	0	0.534185	0.825	0.585	0	2	ELOB
RBP7	0	0.531092	0.338	0.013	0	2	RBP7
RHOA	0	0.524314	0.766	0.482	0	2	RHOA
CD68	0	0.522201	0.499	0.097	0	2	CD68
CD302	0	0.516462	0.39	0.028	0	2	CD302
SLC11A1	0	0.51475	0.396	0.037	0	2	SLC11A1
MT-ND1	0	0.50742	0.985	0.883	0	2	MT-ND1
JUND	0	0.505893	0.562	0.256	0	2	JUND
PLBD1	0	0.505129	0.354	0.031	0	2	PLBD1
CPVL	0	0.503708	0.385	0.036	0	2	CPVL
TMSB10	0	0.50265	1	0.985	0	2	TMSB10
RPS91	0	0.50213	0.998	0.966	0	2	RPS9
MT-CO2	0	0.499986	0.999	0.965	0	2	MT-CO2
MT-CO3	0	0.498999	0.999	0.958	0	2	MT-CO3
SLC7A7	0	0.497813	0.39	0.042	0	2	SLC7A7
NCF2	0	0.49484	0.384	0.038	0	2	NCF2
RETN	0	0.494639	0.25	0.01	0	2	RETN
CLEC12A	0	0.494493	0.354	0.024	0	2	CLEC12A
AHNAK	0	0.492547	0.498	0.211	0	2	AHNAK
VIM	0	0.492173	0.935	0.684	0	2	VIM
GABARAP	0	0.489081	0.419	0.094	0	2	GABARAP
RNASE6	0	0.488312	0.394	0.051	0	2	RNASE6
SDCBP	0	0.486507	0.571	0.252	0	2	SDCBP
C4orf48	0	0.486332	0.575	0.235	0	2	C4orf48
ADA2	0	0.478558	0.383	0.056	0	2	ADA2
ACTR2	0	0.470116	0.579	0.286	0	2	ACTR2
AP2S1	0	0.463561	0.612	0.309	0	2	AP2S1
RPL391	0	0.458494	1	0.985	0	2	RPL39
SERPINB1	0	0.457729	0.533	0.227	0	2	SERPINB1
PCBP1	0	0.455764	0.659	0.402	0	2	PCBP1
LYN	0	0.455511	0.437	0.108	0	2	LYN
METTL9	0	0.448213	0.471	0.204	0	2	METTL9
CD44	0	0.443405	0.737	0.463	0	2	CD44
CLEC4A	0	0.443377	0.334	0.027	0	2	CLEC4A
AC245014.3	0	0.443303	0.304	0.085	0	2	AC245014.3
ITGB2	0	0.440323	0.663	0.349	0	2	ITGB2
CNPY3	0	0.438206	0.46	0.16	0	2	CNPY3
TALDO1	0	0.436488	0.517	0.248	0	2	TALDO1
GLIPR1	0	0.434752	0.458	0.162	0	2	GLIPR1
CD300E	0	0.428836	0.308	0.022	0	2	CD300E
LY96	0	0.427626	0.415	0.117	0	2	LY96
SAMHD1	0	0.427113	0.459	0.174	0	2	SAMHD1
MGST1	0	0.426382	0.328	0.033	0	2	MGST1
CD93	0	0.426184	0.345	0.043	0	2	CD93
CDA	0	0.425812	0.309	0.02	0	2	CDA
EGR1	0	0.424771	0.356	0.139	0	2	EGR1
CEBPD	0	0.415374	0.562	0.22	0	2	CEBPD
LY86	0	0.415342	0.358	0.058	0	2	LY86
PGD	0	0.412766	0.364	0.078	0	2	PGD
JAML	0	0.409963	0.427	0.124	0	2	JAML
OGFRL1	0	0.407968	0.328	0.044	0	2	OGFRL1
PGLS	0	0.407618	0.48	0.207	0	2	PGLS
H2AFY	0	0.406915	0.541	0.27	0	2	H2AFY
ASGR1	0	0.405054	0.3	0.02	0	2	ASGR1
ATP5ME	0	0.404575	0.732	0.514	0	2	ATP5ME
TPT11	0	0.403988	0.996	0.964	0	2	TPT1
KLF10	0	0.402943	0.365	0.098	0	2	KLF10
PRKCB	0	0.402422	0.402	0.13	0	2	PRKCB
MT-ATP6	0	0.398969	0.992	0.906	0	2	MT-ATP6
APOBEC3A	0	0.394562	0.247	0.03	0	2	APOBEC3A
AC007952.4	0	0.394226	0.278	0.065	0	2	AC007952.4
FYB11	0	0.39289	0.576	0.317	0	2	FYB1
GNAI2	0	0.391465	0.536	0.268	0	2	GNAI2
ACTB	0	0.391443	0.999	0.969	0	2	ACTB
ZFAND5	0	0.388653	0.45	0.204	0	2	ZFAND5
VAMP8	0	0.387698	0.606	0.367	0	2	VAMP8
IRF2BP2	0	0.385284	0.391	0.162	0	2	IRF2BP2
LAPTM5	0	0.383967	0.798	0.541	0	2	LAPTM5
ATP6V0B	0	0.38334	0.564	0.307	0	2	ATP6V0B
ITGAM	0	0.383148	0.286	0.028	0	2	ITGAM
GSTP1	0	0.382408	0.794	0.451	0	2	GSTP1
UQCR11	0	0.382019	0.785	0.616	0	2	UQCR11
IGSF6	0	0.381418	0.3	0.039	0	2	IGSF6
GMFG	0	0.381148	0.71	0.484	0	2	GMFG
THBS1	0	0.379782	0.222	0.049	0	2	THBS1
C19orf38	0	0.378235	0.294	0.024	0	2	C19orf38
ARRB2	0	0.376978	0.425	0.154	0	2	ARRB2
KLF4	0	0.376841	0.412	0.121	0	2	KLF4
CYP1B1	0	0.376236	0.231	0.013	0	2	CYP1B1
HCK	0	0.375653	0.325	0.051	0	2	HCK
PRELID1	0	0.375478	0.606	0.397	0	2	PRELID1
SMIM25	0	0.375268	0.297	0.037	0	2	SMIM25
DPYSL2	0	0.375023	0.34	0.077	0	2	DPYSL2
CALM2	0	0.374715	0.762	0.616	0	2	CALM2
FCGR2A	0	0.372388	0.318	0.044	0	2	FCGR2A
2025-03-01	0	0.370418	0.315	0.053	0	2	2025-03-01
AC103591.3	0	0.369552	0.328	0.149	0	2	AC103591.3
CHP1	0	0.369292	0.373	0.115	0	2	CHP1
AGTRAP	0	0.368696	0.38	0.119	0	2	AGTRAP
SERP1	0	0.367894	0.644	0.43	0	2	SERP1
LRRK2	0	0.367544	0.258	0.014	0	2	LRRK2
TPP1	0	0.366843	0.378	0.116	0	2	TPP1
ARPC1B	0	0.365644	0.716	0.518	0	2	ARPC1B
IFNGR2	0	0.362335	0.368	0.107	0	2	IFNGR2
CRTAP	0	0.361568	0.324	0.07	0	2	CRTAP
FBXL5	0	0.359849	0.335	0.091	0	2	FBXL5
TMEM167A	0	0.358045	0.401	0.159	0	2	TMEM167A
MTPN	0	0.357042	0.39	0.141	0	2	MTPN
CDC42	0	0.356173	0.723	0.536	0	2	CDC42
CLEC4E	0	0.35558	0.253	0.015	0	2	CLEC4E
COX4I1	0	0.354874	0.883	0.783	0	2	COX4I1
MIDN	0	0.354125	0.372	0.13	0	2	MIDN
LRRFIP1	0	0.352697	0.534	0.314	0	2	LRRFIP1
TLR2	0	0.352368	0.265	0.018	0	2	TLR2
LILRB3	0	0.352112	0.277	0.027	0	2	LILRB3
SNX10	0	0.351903	0.334	0.088	0	2	SNX10
CSTA	0	0.351856	0.724	0.132	0	2	CSTA
CTSZ	0	0.348028	0.41	0.14	0	2	CTSZ
SLC2A3	0	0.34713	0.393	0.202	0	2	SLC2A3
MT-ND4	0	0.346809	0.998	0.946	0	2	MT-ND4
PTP4A2	0	0.345684	0.515	0.3	0	2	PTP4A2
HNMT	0	0.343914	0.265	0.027	0	2	HNMT
LILRA5	0	0.343852	0.252	0.022	0	2	LILRA5
ATP5MG	0	0.343368	0.862	0.735	0	2	ATP5MG
PPT1	0	0.342273	0.397	0.157	0	2	PPT1
HSD17B11	0	0.341898	0.395	0.172	0	2	HSD17B11
LILRB2	0	0.341702	0.281	0.035	0	2	LILRB2
CMTM6	0	0.34102	0.443	0.203	0	2	CMTM6
GLUL	0	0.340675	0.446	0.189	0	2	GLUL
ODF3B	0	0.340413	0.319	0.082	0	2	ODF3B
BLOC1S1	0	0.339946	0.54	0.318	0	2	BLOC1S1
EVI2A	0	0.338984	0.393	0.161	0	2	EVI2A
QKI	0	0.337155	0.313	0.075	0	2	QKI
IRS2	0	0.333159	0.289	0.074	0	2	IRS2
PLEK	0	0.331883	0.329	0.097	0	2	PLEK
CARD16	0	0.331469	0.461	0.229	0	2	CARD16
BCL2A1	0	0.331435	0.312	0.099	0	2	BCL2A1
SELL1	0	0.330348	0.428	0.213	0	2	SELL
EFHD2	0	0.329557	0.449	0.201	0	2	EFHD2
CASP1	0	0.329078	0.389	0.16	0	2	CASP1
C5AR1	0	0.329037	0.247	0.025	0	2	C5AR1
HLA-DRB1	0	0.328234	0.738	0.433	0	2	HLA-DRB1
IRAK3	0	0.328034	0.251	0.024	0	2	IRAK3
TIMP2	0	0.326472	0.309	0.064	0	2	TIMP2
MS4A7	0	0.322945	0.301	0.059	0	2	MS4A7
STX11	0	0.321556	0.297	0.07	0	2	STX11
PTPRE	0	0.321228	0.354	0.114	0	2	PTPRE
TREM1	0	0.32084	0.242	0.024	0	2	TREM1
VAMP5	0	0.319832	0.404	0.236	0	2	VAMP5
PRAM1	0	0.319423	0.24	0.014	0	2	PRAM1
MEF2C	0	0.318749	0.334	0.099	0	2	MEF2C
TMEM176B	0	0.318589	0.276	0.059	0	2	TMEM176B
RPL261	0	0.31842	0.996	0.969	0	2	RPL26
MEGF9	0	0.317937	0.233	0.021	0	2	MEGF9
MOB1A	0	0.315996	0.416	0.203	0	2	MOB1A
RPL281	0	0.314849	1	0.986	0	2	RPL28
GNAQ	0	0.314056	0.277	0.058	0	2	GNAQ
CD163	0	0.313204	0.22	0.014	0	2	CD163
RHOG	0	0.313159	0.484	0.262	0	2	RHOG
ARPC5	0	0.311212	0.591	0.404	0	2	ARPC5
HACD4	0	0.311185	0.294	0.073	0	2	HACD4
DMXL2	0	0.309685	0.232	0.019	0	2	DMXL2
NFKBIA	0	0.308391	0.694	0.509	0	2	NFKBIA
GRINA	0	0.308212	0.331	0.107	0	2	GRINA
FCGR1A	0	0.307849	0.229	0.015	0	2	FCGR1A
SEC11A	0	0.307044	0.496	0.305	0	2	SEC11A
SPG21	0	0.305187	0.364	0.148	0	2	SPG21
TNFAIP2	0	0.303104	0.289	0.063	0	2	TNFAIP2
RTN3	0	0.302985	0.326	0.116	0	2	RTN3
TMEM219	0	0.302435	0.421	0.218	0	2	TMEM219
CAPNS1	0	0.298997	0.374	0.166	0	2	CAPNS1
BST1	0	0.297453	0.217	0.011	0	2	BST1
PILRA	0	0.297444	0.258	0.037	0	2	PILRA
SMCO4	0	0.296588	0.262	0.055	0	2	SMCO4
RAB32	0	0.296579	0.276	0.059	0	2	RAB32
RNASE2	0	0.295494	0.194	0.007	0	2	RNASE2
TNFRSF1B	0	0.295241	0.395	0.172	0	2	TNFRSF1B
CPPED1	0	0.294923	0.252	0.043	0	2	CPPED1
GLRX	0	0.294142	0.398	0.19	0	2	GLRX
GNS	0	0.293123	0.262	0.054	0	2	GNS
CCNY	0	0.291565	0.246	0.041	0	2	CCNY
BNIP3L	0	0.291085	0.344	0.141	0	2	BNIP3L
GPCPD1	0	0.287126	0.27	0.072	0	2	GPCPD1
UPP1	0	0.287037	0.324	0.132	0	2	UPP1
SKAP2	0	0.285963	0.275	0.07	0	2	SKAP2
VNN2	0	0.285353	0.211	0.029	0	2	VNN2
HLA-DMA	0	0.285207	0.431	0.222	0	2	HLA-DMA
SNHG25	0	0.284847	0.361	0.182	0	2	SNHG25
DPYD	0	0.283035	0.241	0.041	0	2	DPYD
ZNF385A	0	0.282634	0.236	0.034	0	2	ZNF385A
NAIP	0	0.28027	0.219	0.023	0	2	NAIP
RAC1	0	0.279542	0.679	0.465	0	2	RAC1
CTSB	0	0.279456	0.508	0.249	0	2	CTSB
FAM198B	0	0.279111	0.223	0.029	0	2	FAM198B
LRRC25	0	0.279103	0.233	0.029	0	2	LRRC25
MFSD1	0	0.278851	0.275	0.075	0	2	MFSD1
FKBP1A	0	0.278391	0.699	0.445	0	2	FKBP1A
CALHM6	0	0.278276	0.214	0.051	0	2	CALHM6
MSN	0	0.278171	0.489	0.291	0	2	MSN
ATP6V1B2	0	0.278163	0.285	0.088	0	2	ATP6V1B2
UBE2D1	0	0.27775	0.291	0.093	0	2	UBE2D1
CD4	0	0.277107	0.288	0.09	0	2	CD4
HLA-DRB5	0	0.276998	0.351	0.174	0	2	HLA-DRB5
MAP3K8	0	0.276953	0.284	0.115	0	2	MAP3K8
PLAUR	0	0.276681	0.349	0.104	0	2	PLAUR
GLIPR2	0	0.276275	0.338	0.14	0	2	GLIPR2
CD55	0	0.275962	0.324	0.132	0	2	CD55
COX6B1	0	0.27394	0.754	0.622	0	2	COX6B1
RASSF2	0	0.273928	0.226	0.035	0	2	RASSF2
ATP5F1D	0	0.272513	0.607	0.456	0	2	ATP5F1D
MSRB1	0	0.271603	0.24	0.054	0	2	MSRB1
NOTCH2	0	0.270353	0.226	0.038	0	2	NOTCH2
IL17RA	0	0.269036	0.226	0.038	0	2	IL17RA
SULT1A1	0	0.268792	0.21	0.024	0	2	SULT1A1
EHBP1L1	0	0.268783	0.251	0.059	0	2	EHBP1L1
NCOA4	0	0.266253	0.306	0.121	0	2	NCOA4
GPX4	0	0.266002	0.64	0.464	0	2	GPX4
RPL341	0	0.265773	0.999	0.987	0	2	RPL34
ATP6V1F	0	0.265533	0.485	0.314	0	2	ATP6V1F
SYK	0	0.2648	0.226	0.036	0	2	SYK
ZYX	0	0.264568	0.35	0.162	0	2	ZYX
LAMTOR1	0	0.263477	0.438	0.271	0	2	LAMTOR1
SMAP2	0	0.260984	0.317	0.14	0	2	SMAP2
LRP1	0	0.260163	0.226	0.035	0	2	LRP1
FLNA	0	0.259193	0.438	0.244	0	2	FLNA
PLXDC2	0	0.258966	0.209	0.025	0	2	PLXDC2
FAM45A	0	0.258939	0.255	0.076	0	2	FAM45A
RXRA	0	0.258891	0.228	0.04	0	2	RXRA
SLC25A37	0	0.258618	0.255	0.094	0	2	SLC25A37
STMP1	0	0.25725	0.403	0.224	0	2	STMP1
MYADM	0	0.256347	0.299	0.121	0	2	MYADM
SLC43A2	0	0.255271	0.23	0.05	0	2	SLC43A2
CES1	0	0.255128	0.174	0.015	0	2	CES1
RGS18	0	0.25477	0.189	0.014	0	2	RGS18
PABPC11	0	0.254557	0.878	0.762	0	2	PABPC1
CCR1	0	0.252914	0.202	0.031	0	2	CCR1
IL1B	0	0.251013	0.194	0.045	0	2	IL1B
RASSF3	0	0.250178	0.238	0.065	0	2	RASSF3
PCBP2	3.11053e-290	0.263248	0.604	0.463	6.89884e-286	2	PCBP2
CRIP1	1.33871e-179	0.362965	0.486	0.38	2.96913e-175	2	CRIP1
MT-CO31	0	1.65992	0.996	0.958	0	3	MT-CO3
CCL21	0	1.61849	0.189	0.042	0	3	CCL21
MT-CO11	0	1.59496	0.998	0.974	0	3	MT-CO1
MT-CO21	0	1.49909	0.996	0.965	0	3	MT-CO2
MT-CYB	0	1.49097	0.986	0.914	0	3	MT-CYB
MT-ND41	0	1.45867	0.995	0.947	0	3	MT-ND4
MT-ATP61	0	1.2974	0.981	0.907	0	3	MT-ATP6
MT-ND5	0	1.22464	0.84	0.652	0	3	MT-ND5
MT-ND2	0	1.21901	0.99	0.943	0	3	MT-ND2
NEAT11	0	1.2108	0.853	0.626	0	3	NEAT1
MT-ND11	0	1.19533	0.971	0.885	0	3	MT-ND1
FDCSP	0	1.12947	0.125	0.031	0	3	FDCSP
MALAT1	0	1.06632	0.998	0.991	0	3	MALAT1
MT-ND31	0	1.0624	0.975	0.911	0	3	MT-ND3
IGFBP7	0	0.809016	0.426	0.164	0	3	IGFBP7
CD9	0	0.660366	0.439	0.196	0	3	CD9
KRT17	0	0.644373	0.309	0.102	0	3	KRT17
CYR61	0	0.636994	0.246	0.067	0	3	CYR61
IFITM3	0	0.631322	0.534	0.316	0	3	IFITM3
HSPG2	0	0.583634	0.225	0.042	0	3	HSPG2
ADIRF	0	0.580587	0.251	0.082	0	3	ADIRF
HSPB1	0	0.574205	0.584	0.347	0	3	HSPB1
TCIM	0	0.569109	0.145	0.041	0	3	TCIM
CALD1	0	0.565793	0.331	0.095	0	3	CALD1
LMNA	0	0.562009	0.494	0.267	0	3	LMNA
ID1	0	0.561499	0.299	0.113	0	3	ID1
CLDN4	0	0.550877	0.174	0.058	0	3	CLDN4
KRT15	0	0.549808	0.19	0.058	0	3	KRT15
VMP1	0	0.540624	0.456	0.266	0	3	VMP1
DST	0	0.510806	0.253	0.071	0	3	DST
VWF	0	0.50907	0.131	0.028	0	3	VWF
KRT5	0	0.505435	0.275	0.093	0	3	KRT5
CLDN5	0	0.481749	0.161	0.041	0	3	CLDN5
HES1	0	0.475375	0.242	0.096	0	3	HES1
TACSTD2	0	0.46287	0.246	0.091	0	3	TACSTD2
WFDC2	0	0.462442	0.115	0.038	0	3	WFDC2
KRT14	0	0.458914	0.164	0.055	0	3	KRT14
SLPI	0	0.445909	0.161	0.06	0	3	SLPI
GNG11	0	0.439286	0.206	0.065	0	3	GNG11
MGP	0	0.438573	0.135	0.04	0	3	MGP
S100A2	0	0.43125	0.346	0.123	0	3	S100A2
CTGF	0	0.427413	0.181	0.06	0	3	CTGF
ANGPT2	0	0.418704	0.142	0.046	0	3	ANGPT2
COL4A2	0	0.415464	0.199	0.053	0	3	COL4A2
TSC22D1	0	0.396181	0.284	0.122	0	3	TSC22D1
SOX4	0	0.395855	0.316	0.151	0	3	SOX4
MDK	0	0.384253	0.286	0.103	0	3	MDK
COL4A1	0	0.379162	0.187	0.054	0	3	COL4A1
KRT19	0	0.375471	0.209	0.081	0	3	KRT19
ELF3	0	0.373469	0.164	0.063	0	3	ELF3
TFPI	0	0.372307	0.156	0.05	0	3	TFPI
EGFL7	0	0.369372	0.175	0.045	0	3	EGFL7
FXYD3	0	0.364891	0.249	0.1	0	3	FXYD3
N4BP2L2	0	0.360747	0.51	0.356	0	3	N4BP2L2
MT-ND4L	0	0.352902	0.371	0.229	0	3	MT-ND4L
APP	0	0.349367	0.296	0.128	0	3	APP
SPARC	0	0.341422	0.227	0.08	0	3	SPARC
IGFBP5	0	0.32612	0.112	0.033	0	3	IGFBP5
SFN	0	0.324294	0.233	0.09	0	3	SFN
TCF4	0	0.323751	0.228	0.098	0	3	TCF4
TSHZ2	0	0.321332	0.245	0.098	0	3	TSHZ2
FN1	0	0.315369	0.184	0.072	0	3	FN1
SPARCL1	0	0.313897	0.121	0.035	0	3	SPARCL1
COL6A2	0	0.295136	0.212	0.08	0	3	COL6A2
MT-ND6	0	0.29396	0.237	0.082	0	3	MT-ND6
CRIP2	0	0.291467	0.245	0.099	0	3	CRIP2
TM4SF1	0	0.290586	0.29	0.113	0	3	TM4SF1
RAMP2	0	0.2899	0.163	0.05	0	3	RAMP2
ARHGAP29	0	0.281037	0.161	0.044	0	3	ARHGAP29
AC020916.1	0	0.27492	0.207	0.09	0	3	AC020916.1
IFI27	0	0.273797	0.356	0.174	0	3	IFI27
COL18A1	0	0.273412	0.2	0.06	0	3	COL18A1
PERP	0	0.273317	0.3	0.157	0	3	PERP
SERPINE1	0	0.26961	0.119	0.037	0	3	SERPINE1
CLU	0	0.267844	0.148	0.056	0	3	CLU
CAVIN1	0	0.257872	0.205	0.072	0	3	CAVIN1
NNMT	0	0.255145	0.184	0.069	0	3	NNMT
CD59	1.41928e-300	0.25362	0.311	0.172	3.14783e-296	3	CD59
TNC	1.24892e-296	0.340089	0.112	0.038	2.76999e-292	3	TNC
POLR2J3.1	2.25312e-286	0.299328	0.375	0.238	4.99719e-282	3	POLR2J3.1
ENG	3.27473e-262	0.314355	0.166	0.075	7.26303e-258	3	ENG
DDX17	1.26744e-253	0.268151	0.385	0.255	2.81105e-249	3	DDX17
ID3	3.2872e-250	0.374557	0.228	0.119	7.29067e-246	3	ID3
FUS	1.08128e-248	0.351684	0.517	0.404	2.39817e-244	3	FUS
CCL2	4.68694e-243	0.314312	0.132	0.054	1.03952e-238	3	CCL2
SLC38A2	2.56257e-233	0.274981	0.33	0.209	5.68352e-229	3	SLC38A2
COL1A1	1.17271e-231	0.49865	0.107	0.039	2.60095e-227	3	COL1A1
WSB1	2.00279e-194	0.253604	0.332	0.222	4.44199e-190	3	WSB1
EGR11	9.70522e-171	0.316738	0.246	0.151	2.15252e-166	3	EGR1
PNISR	5.18671e-160	0.268776	0.499	0.406	1.15036e-155	3	PNISR
CCNL1	1.18926e-142	0.289827	0.447	0.358	2.63765e-138	3	CCNL1
XIST	7.69399e-141	0.290041	0.142	0.078	1.70645e-136	3	XIST
CEBPD1	3.8081e-140	0.310972	0.34	0.243	8.44599e-136	3	CEBPD
RBM39	1.59242e-136	0.253396	0.519	0.441	3.53182e-132	3	RBM39
HNRNPH1	3.10489e-129	0.261763	0.412	0.321	6.88634e-125	3	HNRNPH1
KLF6	1.04079e-126	0.482113	0.614	0.567	2.30836e-122	3	KLF6
CCL20	1.01442e-117	0.383318	0.123	0.065	2.24989e-113	3	CCL20
FOS1	6.61264e-106	0.369482	0.696	0.618	1.46662e-101	3	FOS
FOSB	2.58728e-97	0.338359	0.351	0.28	5.73833e-93	3	FOSB
TIMP1	3.52968e-96	0.316493	0.381	0.299	7.82847e-92	3	TIMP1
2025-06-01	1.49003e-81	0.398811	0.593	0.531	3.30474e-77	3	JUN
DUSP11	5.02085e-73	0.32233	0.712	0.667	1.11357e-68	3	DUSP1
ZFP36L1	1.15814e-70	0.255246	0.404	0.344	2.56863e-66	3	ZFP36L1
IER2	3.90437e-17	0.347861	0.47	0.472	8.6595e-13	3	IER2
CCL211	0	3.05326	0.24	0.037	0	4	CCL21
KRT141	0	2.24814	0.262	0.046	0	4	KRT14
S100A21	0	2.19332	0.548	0.104	0	4	S100A2
KRT191	0	2.08823	0.392	0.063	0	4	KRT19
KRT171	0	2.02372	0.47	0.087	0	4	KRT17
HSPB11	0	1.89593	0.866	0.32	0	4	HSPB1
FABP5	0	1.83802	0.564	0.188	0	4	FABP5
IGFBP71	0	1.76983	0.472	0.16	0	4	IGFBP7
KRT13	0	1.70542	0.157	0.024	0	4	KRT13
KRT51	0	1.66831	0.493	0.073	0	4	KRT5
KRT6A	0	1.64668	0.366	0.053	0	4	KRT6A
CD91	0	1.6315	0.739	0.168	0	4	CD9
SLPI1	0	1.54554	0.292	0.048	0	4	SLPI
WFDC21	0	1.53477	0.197	0.03	0	4	WFDC2
FDCSP1	0	1.50759	0.127	0.031	0	4	FDCSP
TACSTD21	0	1.49403	0.431	0.074	0	4	TACSTD2
PERP1	0	1.43363	0.61	0.128	0	4	PERP
FXYD31	0	1.35846	0.527	0.074	0	4	FXYD3
IFI271	0	1.32779	0.537	0.157	0	4	IFI27
SFN1	0	1.29511	0.466	0.069	0	4	SFN
KRT151	0	1.25633	0.31	0.046	0	4	KRT15
KRT16	0	1.25127	0.205	0.03	0	4	KRT16
GSTP11	0	1.23247	0.766	0.456	0	4	GSTP1
CLDN51	0	1.17553	0.24	0.033	0	4	CLDN5
CSTA1	0	1.16124	0.382	0.168	0	4	CSTA
ANXA2	0	1.16079	0.87	0.465	0	4	ANXA2
CXCL14	0	1.16014	0.138	0.023	0	4	CXCL14
TM4SF11	0	1.14669	0.522	0.091	0	4	TM4SF1
LY6D	0	1.11292	0.157	0.018	0	4	LY6D
TXN	0	1.11085	0.779	0.391	0	4	TXN
NTS	0	1.08721	0.123	0.012	0	4	NTS
IFITM31	0	1.06093	0.671	0.304	0	4	IFITM3
CCL22	0	1.04454	0.16	0.051	0	4	CCL2
TFPI1	0	1.04422	0.267	0.04	0	4	TFPI
CLDN41	0	1.03637	0.277	0.048	0	4	CLDN4
CSTB	0	1.01158	0.676	0.411	0	4	CSTB
LCN2	0	0.999501	0.132	0.021	0	4	LCN2
EFEMP1	0	0.996869	0.195	0.025	0	4	EFEMP1
S100A111	0	0.970034	0.816	0.569	0	4	S100A11
GNG111	0	0.965156	0.263	0.06	0	4	GNG11
IGFBP2	0	0.959007	0.362	0.067	0	4	IGFBP2
CYR611	0	0.953318	0.25	0.066	0	4	CYR61
ID11	0	0.953213	0.449	0.099	0	4	ID1
S100A16	0	0.948347	0.621	0.087	0	4	S100A16
ANXA1	0	0.930436	0.662	0.44	0	4	ANXA1
KRT6B	0	0.928256	0.173	0.021	0	4	KRT6B
CALML3	0	0.876729	0.334	0.037	0	4	CALML3
TFF3	0	0.875378	0.208	0.016	0	4	TFF3
RBP1	0	0.873181	0.374	0.045	0	4	RBP1
MDK1	0	0.865628	0.534	0.079	0	4	MDK
PRDX1	0	0.850546	0.724	0.382	0	4	PRDX1
ADIRF1	0	0.844731	0.358	0.072	0	4	ADIRF
KRT18	0	0.84341	0.506	0.07	0	4	KRT18
S100A14	0	0.826239	0.393	0.052	0	4	S100A14
GAPDH	0	0.820593	0.976	0.893	0	4	GAPDH
SERPINB3	0	0.818415	0.108	0.008	0	4	SERPINB3
KRT8	0	0.808419	0.391	0.055	0	4	KRT8
CDKN2A	0	0.804698	0.466	0.103	0	4	CDKN2A
HES11	0	0.798368	0.36	0.085	0	4	HES1
ANGPT21	0	0.782049	0.186	0.042	0	4	ANGPT2
PDLIM1	0	0.766774	0.567	0.128	0	4	PDLIM1
ELF31	0	0.732356	0.297	0.051	0	4	ELF3
CEBPD2	0	0.729253	0.548	0.223	0	4	CEBPD
ATP1B3	0	0.702997	0.465	0.238	0	4	ATP1B3
SOX41	0	0.69496	0.476	0.136	0	4	SOX4
CD591	0	0.688235	0.501	0.154	0	4	CD59
CALML5	0	0.670082	0.258	0.041	0	4	CALML5
CD24	0	0.64618	0.281	0.064	0	4	CD24
ALDH3A1	0	0.644794	0.166	0.016	0	4	ALDH3A1
IGFBP51	0	0.635568	0.144	0.03	0	4	IGFBP5
TNFSF10	0	0.63199	0.383	0.166	0	4	TNFSF10
TSC22D11	0	0.625731	0.408	0.11	0	4	TSC22D1
FKBP1A1	0	0.620644	0.625	0.454	0	4	FKBP1A
RAMP21	0	0.619379	0.251	0.041	0	4	RAMP2
RAC11	0	0.619375	0.782	0.456	0	4	RAC1
CCL201	0	0.618756	0.161	0.062	0	4	CCL20
PDPN	0	0.617557	0.289	0.044	0	4	PDPN
LGALS3	0	0.61183	0.552	0.285	0	4	LGALS3
SPINT2	0	0.607333	0.462	0.151	0	4	SPINT2
CLU1	0	0.602947	0.224	0.049	0	4	CLU
S100A101	0	0.598515	0.768	0.577	0	4	S100A10
YBX3	0	0.596767	0.56	0.193	0	4	YBX3
ENO1	0	0.592352	0.789	0.567	0	4	ENO1
CAV1	0	0.587404	0.306	0.069	0	4	CAV1
APP1	0	0.571464	0.403	0.118	0	4	APP
HYAL2	0	0.570099	0.252	0.048	0	4	HYAL2
SELENOP	0	0.559843	0.305	0.038	0	4	SELENOP
RGS16	0	0.542183	0.187	0.053	0	4	RGS16
DYNLL1	0	0.534725	0.682	0.377	0	4	DYNLL1
ATP1B1	0	0.532926	0.32	0.076	0	4	ATP1B1
DST1	0	0.532243	0.316	0.066	0	4	DST
MYC	0	0.531715	0.342	0.117	0	4	MYC
TPI1	0	0.525946	0.754	0.53	0	4	TPI1
LMNA1	0	0.525247	0.602	0.258	0	4	LMNA
NNMT1	0	0.524072	0.252	0.062	0	4	NNMT
COX6C	0	0.520097	0.846	0.619	0	4	COX6C
MGST2	0	0.518248	0.365	0.104	0	4	MGST2
MMRN1	0	0.508741	0.191	0.016	0	4	MMRN1
COX6A1	0	0.507214	0.785	0.535	0	4	COX6A1
MIF	0	0.506873	0.743	0.519	0	4	MIF
ECSCR	0	0.500911	0.222	0.033	0	4	ECSCR
DEFB1	0	0.496989	0.105	0.014	0	4	DEFB1
DSTN	0	0.495677	0.601	0.28	0	4	DSTN
NEAT12	0	0.49212	0.777	0.634	0	4	NEAT1
C19orf33	0	0.488851	0.261	0.035	0	4	C19orf33
PRDX5	0	0.487711	0.639	0.352	0	4	PRDX5
LYPD3	0	0.480085	0.203	0.034	0	4	LYPD3
DSP	0	0.478843	0.311	0.047	0	4	DSP
BEX3	0	0.476253	0.384	0.115	0	4	BEX3
MARCKSL1	0	0.476173	0.399	0.173	0	4	MARCKSL1
PKM	0	0.473154	0.711	0.484	0	4	PKM
STMN1	0	0.470782	0.466	0.169	0	4	STMN1
SDC1	0	0.470048	0.283	0.048	0	4	SDC1
CD63	0	0.469434	0.745	0.461	0	4	CD63
EGFL71	0	0.469388	0.224	0.041	0	4	EGFL7
CLDN7	0	0.468435	0.25	0.038	0	4	CLDN7
S100A61	0	0.466546	0.889	0.785	0	4	S100A6
ID31	0	0.464772	0.269	0.116	0	4	ID3
NDRG1	0	0.454975	0.321	0.113	0	4	NDRG1
TXNDC17	0	0.452916	0.419	0.191	0	4	TXNDC17
CD151	0	0.447728	0.403	0.131	0	4	CD151
CRIP21	0	0.440344	0.331	0.091	0	4	CRIP2
IGFBP6	0	0.440262	0.106	0.03	0	4	IGFBP6
EDN1	0	0.439439	0.109	0.026	0	4	EDN1
RPL81	0	0.439262	0.99	0.964	0	4	RPL8
AKR1C1	0	0.437694	0.118	0.015	0	4	AKR1C1
LAPTM4A	0	0.437601	0.58	0.314	0	4	LAPTM4A
LGALS7B	0	0.43437	0.142	0.014	0	4	LGALS7B
KRT7	0	0.434254	0.148	0.026	0	4	KRT7
CBR1	0	0.434206	0.248	0.081	0	4	CBR1
KLF5	0	0.431087	0.283	0.043	0	4	KLF5
SEM1	0	0.430324	0.638	0.35	0	4	SEM1
CNN3	0	0.429607	0.317	0.073	0	4	CNN3
YWHAE	0	0.426861	0.529	0.248	0	4	YWHAE
MYL12B	0	0.424563	0.8	0.621	0	4	MYL12B
UQCRQ	0	0.424031	0.698	0.446	0	4	UQCRQ
GPNMB	0	0.417709	0.237	0.068	0	4	GPNMB
KLF41	0	0.417233	0.32	0.131	0	4	KLF4
CXCL17	0	0.414654	0.134	0.015	0	4	CXCL17
RHOB	0	0.414042	0.368	0.157	0	4	RHOB
HSP90AB1	0	0.411889	0.692	0.481	0	4	HSP90AB1
NDUFA4L2	0	0.411343	0.144	0.029	0	4	NDUFA4L2
MARCKS	0	0.409516	0.411	0.163	0	4	MARCKS
TIMP3	0	0.409008	0.207	0.034	0	4	TIMP3
AGR2	0	0.408976	0.116	0.013	0	4	AGR2
PITX1	0	0.408565	0.253	0.034	0	4	PITX1
COX5B	0	0.406483	0.768	0.558	0	4	COX5B
COX7A2	0	0.406436	0.824	0.616	0	4	COX7A2
ALDH1A1	0	0.405658	0.216	0.035	0	4	ALDH1A1
PHLDA2	0	0.403913	0.255	0.078	0	4	PHLDA2
UQCRH	0	0.400976	0.694	0.502	0	4	UQCRH
TSPAN1	0	0.400968	0.137	0.015	0	4	TSPAN1
FN11	0	0.400523	0.234	0.067	0	4	FN1
S100A13	0	0.400411	0.361	0.081	0	4	S100A13
SGK1	0	0.400299	0.335	0.131	0	4	SGK1
PTMS	0	0.39872	0.423	0.182	0	4	PTMS
RAB11A	0	0.398718	0.423	0.221	0	4	RAB11A
ARHGAP291	0	0.392136	0.212	0.04	0	4	ARHGAP29
PSMB5	0	0.388709	0.422	0.133	0	4	PSMB5
ADM	0	0.388203	0.237	0.073	0	4	ADM
EMP2	0	0.384904	0.308	0.062	0	4	EMP2
CAVIN2	0	0.384254	0.17	0.017	0	4	CAVIN2
LGALS3BP	0	0.382303	0.308	0.108	0	4	LGALS3BP
SLC25A5	0	0.380672	0.602	0.404	0	4	SLC25A5
FSCN1	0	0.3795	0.318	0.061	0	4	FSCN1
NDUFB9	0	0.37626	0.562	0.353	0	4	NDUFB9
EGR12	0	0.375962	0.338	0.142	0	4	EGR1
POLR2L	0	0.373785	0.656	0.475	0	4	POLR2L
CALD11	0	0.364992	0.349	0.094	0	4	CALD1
PHPT1	0	0.36278	0.501	0.25	0	4	PHPT1
PRDX2	0	0.362389	0.486	0.258	0	4	PRDX2
JUP	0	0.362021	0.309	0.055	0	4	JUP
PPIA	0	0.357222	0.875	0.712	0	4	PPIA
SDC4	0	0.35718	0.259	0.063	0	4	SDC4
TCIM1	0	0.356865	0.134	0.043	0	4	TCIM
FAM213A	0	0.356556	0.292	0.05	0	4	FAM213A
NUPR1	0	0.355877	0.224	0.052	0	4	NUPR1
CARHSP1	0	0.352608	0.374	0.189	0	4	CARHSP1
ATF3	0	0.35198	0.242	0.082	0	4	ATF3
DUSP61	0	0.351351	0.286	0.123	0	4	DUSP6
PLPP2	0	0.348948	0.277	0.038	0	4	PLPP2
GPX2	0	0.346171	0.134	0.01	0	4	GPX2
RAB13	0	0.345344	0.331	0.082	0	4	RAB13
ATP5MC3	0	0.345282	0.591	0.412	0	4	ATP5MC3
TNC1	0	0.338664	0.134	0.036	0	4	TNC
YBX1	0	0.338642	0.841	0.702	0	4	YBX1
PCAT19	0	0.336775	0.193	0.032	0	4	PCAT19
E5	0	0.335687	0.146	0.021	0	4	E5
NDUFB4	0	0.335209	0.558	0.356	0	4	NDUFB4
MYCT1	0	0.334774	0.173	0.018	0	4	MYCT1
SLC2A1	0	0.334625	0.206	0.063	0	4	SLC2A1
SLIRP	0	0.333592	0.473	0.257	0	4	SLIRP
TNFRSF12A	0	0.333571	0.221	0.069	0	4	TNFRSF12A
AKAP12	0	0.332503	0.129	0.016	0	4	AKAP12
SELENOW	0	0.330351	0.457	0.269	0	4	SELENOW
ATP5F1B	0	0.330134	0.57	0.376	0	4	ATP5F1B
MYL6	0	0.327216	0.944	0.844	0	4	MYL6
GLUL1	0	0.324687	0.364	0.198	0	4	GLUL
CLTA	0	0.323845	0.507	0.268	0	4	CLTA
CAV2	0	0.323364	0.255	0.044	0	4	CAV2
AP2M1	0	0.322796	0.53	0.307	0	4	AP2M1
CTHRC1	0	0.321255	0.239	0.059	0	4	CTHRC1
NFE2L2	0	0.32039	0.326	0.139	0	4	NFE2L2
HSPE1	0	0.320179	0.499	0.313	0	4	HSPE1
SNCG	0	0.32011	0.197	0.028	0	4	SNCG
TPM4	0	0.318697	0.448	0.274	0	4	TPM4
TIE1	0	0.316372	0.176	0.025	0	4	TIE1
SERPINB5	0	0.314577	0.196	0.026	0	4	SERPINB5
CCND1	0	0.3136	0.223	0.043	0	4	CCND1
CYC1	0	0.313257	0.409	0.203	0	4	CYC1
MAL2	0	0.313058	0.196	0.029	0	4	MAL2
AKR1C2	0	0.310856	0.122	0.013	0	4	AKR1C2
TSPO1	0	0.30929	0.683	0.452	0	4	TSPO
COX7B	0	0.308346	0.599	0.422	0	4	COX7B
EFNA1	0	0.30818	0.225	0.033	0	4	EFNA1
CISD1	0	0.305729	0.286	0.094	0	4	CISD1
DYNLT1	0	0.305148	0.453	0.235	0	4	DYNLT1
ACTN1	0	0.304706	0.281	0.116	0	4	ACTN1
TIMM13	0	0.304384	0.419	0.195	0	4	TIMM13
SYPL1	0	0.300466	0.384	0.176	0	4	SYPL1
TAX1BP3	0	0.299919	0.312	0.104	0	4	TAX1BP3
APLP21	0	0.298793	0.368	0.196	0	4	APLP2
C9orf3	0	0.295448	0.236	0.048	0	4	C9orf3
CXCL1	0	0.295141	0.134	0.044	0	4	CXCL1
CLTB	0	0.292925	0.387	0.222	0	4	CLTB
PDLIM4	0	0.292754	0.249	0.056	0	4	PDLIM4
COMT	0	0.292669	0.374	0.17	0	4	COMT
SERINC2	0	0.292049	0.225	0.04	0	4	SERINC2
RHOV	0	0.291439	0.157	0.018	0	4	RHOV
CLDN3	0	0.290906	0.109	0.019	0	4	CLDN3
PPFIBP1	0	0.289759	0.193	0.033	0	4	PPFIBP1
BTF31	0	0.289513	0.886	0.774	0	4	BTF3
FAM43A	0	0.289031	0.186	0.056	0	4	FAM43A
CSRP2	0	0.288966	0.192	0.035	0	4	CSRP2
CRABP2	0	0.288184	0.114	0.026	0	4	CRABP2
PSMB7	0	0.286663	0.448	0.249	0	4	PSMB7
HMGN3	0	0.286043	0.458	0.273	0	4	HMGN3
NME1	0	0.28579	0.337	0.134	0	4	NME1
PPIC	0	0.285711	0.25	0.049	0	4	PPIC
AKR1C3	0	0.284821	0.174	0.035	0	4	AKR1C3
VDAC2	0	0.284732	0.472	0.268	0	4	VDAC2
RHOC	0	0.28319	0.447	0.242	0	4	RHOC
PSMB1	0	0.283118	0.609	0.409	0	4	PSMB1
TMEM59	0	0.28286	0.578	0.411	0	4	TMEM59
PTN	0	0.280896	0.177	0.031	0	4	PTN
PROX1	0	0.280584	0.137	0.01	0	4	PROX1
ITGA6	0	0.280124	0.195	0.055	0	4	ITGA6
NDUFS6	0	0.278681	0.476	0.302	0	4	NDUFS6
TCEAL9	0	0.276346	0.267	0.07	0	4	TCEAL9
BSG	0	0.275947	0.522	0.334	0	4	BSG
TUBB6	0	0.275253	0.219	0.057	0	4	TUBB6
ATP5MD	0	0.273627	0.65	0.478	0	4	ATP5MD
HSBP1	0	0.273362	0.405	0.216	0	4	HSBP1
NRP2	0	0.27301	0.188	0.037	0	4	NRP2
GSTM3	0	0.271556	0.137	0.031	0	4	GSTM3
TCF41	0	0.270388	0.234	0.097	0	4	TCF4
NDUFA4	0	0.269126	0.733	0.575	0	4	NDUFA4
CAVIN11	0	0.268645	0.25	0.068	0	4	CAVIN1
CTSV	0	0.267827	0.121	0.023	0	4	CTSV
LAPTM4B	0	0.267755	0.235	0.055	0	4	LAPTM4B
BCAP31	0	0.267552	0.449	0.265	0	4	BCAP31
GJB2	0	0.267536	0.116	0.018	0	4	GJB2
LY6K	0	0.265101	0.201	0.031	0	4	LY6K
RND3	0	0.264942	0.216	0.056	0	4	RND3
ATP1A1	0	0.264264	0.388	0.231	0	4	ATP1A1
NCOA7	0	0.263955	0.239	0.1	0	4	NCOA7
EIF4A1	0	0.263876	0.461	0.287	0	4	EIF4A1
RTN4	0	0.263727	0.466	0.303	0	4	RTN4
PDZK1IP1	0	0.263482	0.123	0.017	0	4	PDZK1IP1
PTHLH	0	0.262589	0.124	0.02	0	4	PTHLH
SUMO2	0	0.260912	0.801	0.632	0	4	SUMO2
NFIB	0	0.259136	0.196	0.034	0	4	NFIB
YWHAQ	0	0.258748	0.504	0.319	0	4	YWHAQ
SPINT1	0	0.257866	0.207	0.047	0	4	SPINT1
CTGF1	0	0.25575	0.161	0.062	0	4	CTGF
EIF6	0	0.255396	0.386	0.206	0	4	EIF6
LYVE1	0	0.25521	0.117	0.009	0	4	LYVE1
PSMA7	0	0.254367	0.705	0.525	0	4	PSMA7
EMP1	0	0.254226	0.22	0.086	0	4	EMP1
CCT5	0	0.254062	0.334	0.158	0	4	CCT5
TUBA1C	0	0.253939	0.292	0.124	0	4	TUBA1C
CTTN	0	0.25358	0.227	0.049	0	4	CTTN
FKBP4	0	0.253441	0.215	0.074	0	4	FKBP4
LAMB3	0	0.252346	0.164	0.031	0	4	LAMB3
SOX2	0	0.250726	0.157	0.022	0	4	SOX2
RPLP01	2.60454e-306	0.295929	0.952	0.877	5.77662e-302	4	RPLP0
AQP3	2.23731e-305	0.645525	0.22	0.11	4.96214e-301	4	AQP3
HSP90B1	7.86016e-290	0.329504	0.492	0.34	1.7433e-285	4	HSP90B1
MRPL51	6.21974e-286	0.399661	0.387	0.238	1.37948e-281	4	MRPL51
ITM2B	4.0185e-284	0.297786	0.836	0.727	8.91262e-280	4	ITM2B
DBI	2.59646e-272	0.316587	0.542	0.395	5.75869e-268	4	DBI
CXCL2	1.98561e-266	0.398725	0.153	0.064	4.40389e-262	4	CXCL2
TAGLN2	1.77826e-258	0.272141	0.639	0.492	3.944e-254	4	TAGLN2
PTMA	1.6821e-237	0.257269	0.983	0.981	3.73073e-233	4	PTMA
GPX41	9.68387e-220	0.266492	0.596	0.469	2.14779e-215	4	GPX4
2025-06-02	4.88807e-218	0.29242	0.664	0.524	1.08413e-213	4	JUN
LIMS1	5.11282e-200	0.266452	0.269	0.166	1.13397e-195	4	LIMS1
MGP1	1.7758e-197	0.421916	0.107	0.043	3.93854e-193	4	MGP
IFI6	1.25582e-194	0.438956	0.417	0.304	2.78528e-190	4	IFI6
TIMP11	2.661e-194	0.975409	0.405	0.296	5.90183e-190	4	TIMP1
LY6E	1.82013e-180	0.326744	0.631	0.529	4.03687e-176	4	LY6E
SAT11	1.95509e-179	0.321303	0.704	0.574	4.3362e-175	4	SAT1
MT1X	1.12142e-178	0.59146	0.296	0.201	2.4872e-174	4	MT1X
IER21	1.27368e-177	0.355041	0.564	0.463	2.8249e-173	4	IER2
ACTG1	1.47032e-167	0.297893	0.913	0.864	3.26102e-163	4	ACTG1
CD991	8.36295e-167	0.303754	0.582	0.481	1.85482e-162	4	CD99
LDHA	3.35462e-162	0.349808	0.634	0.531	7.44022e-158	4	LDHA
DUSP12	6.12883e-157	0.344415	0.741	0.664	1.35931e-152	4	DUSP1
SOD2	2.93064e-153	0.29997	0.286	0.187	6.49986e-149	4	SOD2
S100A91	5.8803e-127	0.541194	0.364	0.262	1.30419e-122	4	S100A9
LGALS11	1.62774e-113	0.366855	0.601	0.526	3.61016e-109	4	LGALS1
PDIA4	1.12473e-94	0.305165	0.237	0.165	2.49454e-90	4	PDIA4
S100A81	1.96207e-93	1.04125	0.319	0.24	4.35167e-89	4	S100A8
VIM1	4.54255e-68	0.283286	0.49	0.728	1.00749e-63	4	VIM
TGFBI	9.40454e-55	0.326897	0.16	0.114	2.08583e-50	4	TGFBI
TUBA1A	3.10018e-41	0.27435	0.317	0.281	6.8759e-37	4	TUBA1A
IL321	0	1.98651	0.982	0.486	0	5	IL32
TNFRSF4	0	1.79991	0.586	0.085	0	5	TNFRSF4
TRAC2	0	1.45988	0.957	0.376	0	5	TRAC
TNFRSF18	0	1.33022	0.584	0.098	0	5	TNFRSF18
RGS11	0	1.22344	0.795	0.283	0	5	RGS1
LTB1	0	1.16687	0.822	0.336	0	5	LTB
CD3D2	0	1.07004	0.942	0.38	0	5	CD3D
TRBC22	0	1.06552	0.757	0.334	0	5	TRBC2
CD71	0	1.06076	0.754	0.313	0	5	CD7
TRBC12	0	1.03287	0.569	0.252	0	5	TRBC1
CD21	0	1.03059	0.855	0.306	0	5	CD2
HLA-A1	0	1.02435	1	0.916	0	5	HLA-A
BATF	0	1.0026	0.586	0.098	0	5	BATF
IL2RA	0	0.986485	0.459	0.031	0	5	IL2RA
S100A41	0	0.981772	0.958	0.614	0	5	S100A4
CTLA4	0	0.975268	0.543	0.058	0	5	CTLA4
CD271	0	0.97064	0.744	0.204	0	5	CD27
ICOS	0	0.878876	0.498	0.065	0	5	ICOS
TIGIT1	0	0.856576	0.609	0.127	0	5	TIGIT
SPOCK21	0	0.814321	0.669	0.185	0	5	SPOCK2
CYTOR1	0	0.753818	0.697	0.27	0	5	CYTOR
LINC01943	0	0.753105	0.426	0.05	0	5	LINC01943
B2M1	0	0.744138	1	0.991	0	5	B2M
DUSP41	0	0.735635	0.514	0.115	0	5	DUSP4
ARHGDIB1	0	0.725629	0.915	0.601	0	5	ARHGDIB
PIM2	0	0.704308	0.524	0.128	0	5	PIM2
CORO1B	0	0.695663	0.541	0.174	0	5	CORO1B
FOXP3	0	0.683629	0.443	0.014	0	5	FOXP3
SRGN2	0	0.677284	0.908	0.583	0	5	SRGN
TNFRSF1B1	0	0.66629	0.539	0.171	0	5	TNFRSF1B
LAIR2	0	0.656569	0.315	0.034	0	5	LAIR2
IL2RG1	0	0.65407	0.691	0.296	0	5	IL2RG
PBXIP1	0	0.649642	0.558	0.141	0	5	PBXIP1
LCK1	0	0.648944	0.71	0.274	0	5	LCK
CD3E2	0	0.645813	0.775	0.321	0	5	CD3E
BTG12	0	0.645697	0.945	0.745	0	5	BTG1
ISG20	0	0.644538	0.698	0.335	0	5	ISG20
MIR4435-2HG	0	0.63841	0.534	0.155	0	5	MIR4435-2HG
CTSC	0	0.61998	0.57	0.27	0	5	CTSC
PMAIP1	0	0.6152	0.507	0.193	0	5	PMAIP1
CORO1A1	0	0.605968	0.878	0.562	0	5	CORO1A
LAT1	0	0.603328	0.605	0.205	0	5	LAT
HLA-B1	0	0.599103	0.998	0.891	0	5	HLA-B
RAC21	0	0.595709	0.746	0.38	0	5	RAC2
DNPH1	0	0.58607	0.515	0.162	0	5	DNPH1
BIRC3	0	0.58164	0.499	0.163	0	5	BIRC3
TSC22D32	0	0.570415	0.769	0.512	0	5	TSC22D3
SOD1	0	0.562344	0.72	0.416	0	5	SOD1
GBP2	0	0.551611	0.514	0.176	0	5	GBP2
UCP2	0	0.543691	0.58	0.29	0	5	UCP2
MAGEH1	0	0.543269	0.301	0.055	0	5	MAGEH1
ACTB1	0	0.541285	0.999	0.97	0	5	ACTB
CREM	0	0.530791	0.418	0.152	0	5	CREM
CARD161	0	0.525044	0.537	0.232	0	5	CARD16
ARID5B	0	0.500086	0.51	0.192	0	5	ARID5B
STK17B1	0	0.499878	0.608	0.313	0	5	STK17B
HLA-C1	0	0.492195	0.995	0.872	0	5	HLA-C
SH2D2A	0	0.481872	0.382	0.095	0	5	SH2D2A
ARL6IP5	0	0.476275	0.663	0.377	0	5	ARL6IP5
RPS27L	0	0.475749	0.624	0.382	0	5	RPS27L
TBC1D4	0	0.472851	0.36	0.052	0	5	TBC1D4
TMSB4X1	0	0.46685	0.999	0.976	0	5	TMSB4X
UGP2	0	0.463171	0.473	0.199	0	5	UGP2
CD522	0	0.462695	0.87	0.584	0	5	CD52
ISG15	0	0.460704	0.605	0.362	0	5	ISG15
RPS262	0	0.457406	0.909	0.795	0	5	RPS26
CD3G2	0	0.456681	0.557	0.222	0	5	CD3G
UBC1	0	0.454547	0.944	0.836	0	5	UBC
PFN11	0	0.453482	0.968	0.881	0	5	PFN1
ARPC1B1	0	0.453223	0.767	0.522	0	5	ARPC1B
CXCR31	0	0.44244	0.358	0.091	0	5	CXCR3
CXCR6	0	0.436821	0.3	0.046	0	5	CXCR6
RNF213	0	0.435782	0.556	0.294	0	5	RNF213
MALAT11	0	0.432248	1	0.991	0	5	MALAT1
CALM3	0	0.43106	0.583	0.31	0	5	CALM3
PTPRC1	0	0.427917	0.729	0.444	0	5	PTPRC
RTKN2	0	0.425114	0.274	0.024	0	5	RTKN2
IL2RB1	0	0.424031	0.417	0.128	0	5	IL2RB
SIT11	0	0.419949	0.404	0.109	0	5	SIT1
FXYD51	0	0.417844	0.774	0.534	0	5	FXYD5
RHOH	0	0.408698	0.452	0.174	0	5	RHOH
HLA-E1	0	0.404795	0.93	0.769	0	5	HLA-E
TNFRSF9	0	0.403226	0.236	0.034	0	5	TNFRSF9
GMFG1	0	0.401686	0.74	0.49	0	5	GMFG
HSPA8	0	0.401624	0.745	0.534	0	5	HSPA8
CKLF1	0	0.398478	0.562	0.314	0	5	CKLF
IL1R2	0	0.396814	0.27	0.038	0	5	IL1R2
AC017002.3	0	0.393792	0.24	0.014	0	5	AC017002.3
GLRX1	0	0.391595	0.438	0.195	0	5	GLRX
EVL1	0	0.382757	0.673	0.396	0	5	EVL
MYL61	0	0.371374	0.936	0.848	0	5	MYL6
ACAP11	0	0.3637	0.579	0.304	0	5	ACAP1
ICA1	0	0.362653	0.24	0.032	0	5	ICA1
SIRPG	0	0.361737	0.317	0.072	0	5	SIRPG
SARAF1	0	0.361709	0.762	0.544	0	5	SARAF
ICAM3	0	0.361102	0.552	0.291	0	5	ICAM3
CYTIP	0	0.355545	0.474	0.232	0	5	CYTIP
DDX24	0	0.354749	0.483	0.247	0	5	DDX24
SAMSN11	0	0.354028	0.442	0.194	0	5	SAMSN1
SLA	0	0.351834	0.369	0.129	0	5	SLA
YWHAB	0	0.348668	0.64	0.429	0	5	YWHAB
TRAF3IP31	0	0.3465	0.466	0.221	0	5	TRAF3IP3
TBC1D10C1	0	0.345706	0.476	0.222	0	5	TBC1D10C
ACP5	0	0.34244	0.329	0.119	0	5	ACP5
LINC02195	0	0.340495	0.228	0.033	0	5	LINC02195
DOK2	0	0.336432	0.405	0.17	0	5	DOK2
DDX51	0	0.334133	0.9	0.775	0	5	DDX5
TNFRSF25	0	0.332072	0.299	0.076	0	5	TNFRSF25
CD53	0	0.331965	0.599	0.354	0	5	CD53
LIMD2	0	0.329828	0.608	0.395	0	5	LIMD2
RAP1A	0	0.328868	0.492	0.27	0	5	RAP1A
TTC39C	0	0.328815	0.346	0.125	0	5	TTC39C
PRDM1	0	0.326596	0.345	0.128	0	5	PRDM1
CD2471	0	0.326108	0.469	0.195	0	5	CD247
RORA	0	0.323481	0.358	0.135	0	5	RORA
SELL2	0	0.322524	0.432	0.22	0	5	SELL
SKAP1	0	0.320725	0.355	0.118	0	5	SKAP1
RHOG1	0	0.320506	0.493	0.269	0	5	RHOG
CUTA	0	0.316435	0.56	0.353	0	5	CUTA
LEPROTL11	0	0.314887	0.487	0.271	0	5	LEPROTL1
LSP11	0	0.311731	0.656	0.416	0	5	LSP1
GALM	0	0.310483	0.294	0.077	0	5	GALM
GBP5	0	0.305787	0.286	0.075	0	5	GBP5
LDHB1	0	0.303636	0.65	0.429	0	5	LDHB
CUL9	0	0.298744	0.197	0.017	0	5	CUL9
SUSD3	0	0.298333	0.304	0.09	0	5	SUSD3
CFLAR	0	0.2968	0.444	0.252	0	5	CFLAR
FYN1	0	0.296442	0.433	0.218	0	5	FYN
PTPN71	0	0.295893	0.371	0.169	0	5	PTPN7
GATA3	0	0.295041	0.279	0.079	0	5	GATA3
CD70	0	0.29477	0.182	0.033	0	5	CD70
RHOF	0	0.29341	0.376	0.164	0	5	RHOF
AC058791.1	0	0.289885	0.288	0.111	0	5	AC058791.1
AC133644.2	0	0.289134	0.184	0.021	0	5	AC133644.2
MIAT	0	0.288869	0.28	0.081	0	5	MIAT
CST71	0	0.288674	0.5	0.241	0	5	CST7
CD28	0	0.286924	0.243	0.041	0	5	CD28
MAF	0	0.286659	0.277	0.084	0	5	MAF
AC016831.5	0	0.285675	0.311	0.122	0	5	AC016831.5
PIK3IP11	0	0.284997	0.403	0.201	0	5	PIK3IP1
CCND2	0	0.284299	0.279	0.108	0	5	CCND2
IL10RA	0	0.281831	0.345	0.154	0	5	IL10RA
2025-09-06	0	0.28054	0.404	0.199	0	5	2025-09-06
TNIP1	0	0.280349	0.366	0.174	0	5	TNIP1
TENT5C	0	0.278482	0.253	0.063	0	5	TENT5C
NDFIP1	0	0.278087	0.427	0.23	0	5	NDFIP1
GADD45A	0	0.277667	0.285	0.107	0	5	GADD45A
PPP1R18	0	0.273612	0.424	0.227	0	5	PPP1R18
CCDC167	0	0.273358	0.323	0.128	0	5	CCDC167
RHBDD2	0	0.272706	0.3	0.121	0	5	RHBDD2
RGS10	0	0.272158	0.462	0.268	0	5	RGS10
CD5	0	0.269816	0.258	0.066	0	5	CD5
TERF2IP	0	0.267263	0.418	0.223	0	5	TERF2IP
LBH	0	0.264593	0.331	0.145	0	5	LBH
ITM2A1	0	0.26338	0.408	0.207	0	5	ITM2A
2025-09-11	0	0.261611	0.387	0.183	0	5	2025-09-01
ENTPD1	0	0.259678	0.28	0.116	0	5	ENTPD1
PPM1G	0	0.25938	0.366	0.176	0	5	PPM1G
GPR183	0	0.255281	0.383	0.194	0	5	GPR183
HTATIP2	0	0.251182	0.271	0.099	0	5	HTATIP2
PARK7	1.032e-307	0.313495	0.617	0.423	2.28888e-303	5	PARK7
UBE2D2	9.88296e-305	0.278711	0.522	0.327	2.19194e-300	5	UBE2D2
PSMB8	5.85106e-297	0.285552	0.531	0.336	1.29771e-292	5	PSMB8
SUMO21	1.40777e-293	0.304901	0.798	0.637	3.12229e-289	5	SUMO2
C9orf16	6.75e-292	0.307639	0.546	0.357	1.49708e-287	5	C9orf16
AC114760.2	1.70569e-291	0.286451	0.362	0.193	3.78305e-287	5	AC114760.2
MX1	4.69118e-291	0.297559	0.333	0.17	1.04046e-286	5	MX1
CLEC2D1	4.0574e-288	0.262192	0.399	0.218	8.99892e-284	5	CLEC2D
FYB12	4.98389e-279	0.27501	0.531	0.329	1.10538e-274	5	FYB1
PPP1CA	3.79223e-277	0.282766	0.588	0.398	8.4108e-273	5	PPP1CA
ACTG11	4.13076e-272	0.317549	0.943	0.864	9.16161e-268	5	ACTG1
SUB1	1.15233e-267	0.309174	0.772	0.614	2.55576e-263	5	SUB1
ENO11	5.0735e-258	0.327597	0.748	0.577	1.12525e-253	5	ENO1
STAT3	2.48152e-251	0.257341	0.391	0.228	5.50376e-247	5	STAT3
CIRBP	1.36587e-248	0.289302	0.753	0.591	3.02936e-244	5	CIRBP
ANAPC16	8.96933e-237	0.260137	0.588	0.409	1.98931e-232	5	ANAPC16
IFI61	3.94139e-235	0.50931	0.478	0.304	8.74161e-231	5	IFI6
PSMB91	9.0936e-228	0.258296	0.621	0.436	2.01687e-223	5	PSMB9
GSTK1	8.14085e-223	0.260798	0.54	0.371	1.80556e-218	5	GSTK1
DUSP21	9.44246e-217	0.265137	0.386	0.223	2.09424e-212	5	DUSP2
COX5A	9.99884e-216	0.32206	0.512	0.355	2.21764e-211	5	COX5A
CLIC1	5.30734e-203	0.267578	0.729	0.577	1.17711e-198	5	CLIC1
SRSF71	1.26972e-197	0.263737	0.532	0.373	2.81611e-193	5	SRSF7
PKM1	3.49404e-186	0.383313	0.635	0.495	7.74943e-182	5	PKM
JUNB1	1.78488e-167	0.4319	0.83	0.739	3.95869e-163	5	JUNB
LY6E1	2.98688e-156	0.31121	0.674	0.53	6.6246e-152	5	LY6E
LAG31	1.49032e-122	0.345429	0.21	0.12	3.30537e-118	5	LAG3
GNLY1	0	3.43756	0.97	0.152	0	6	GNLY
NKG71	0	2.77834	0.986	0.22	0	6	NKG7
FGFBP2	0	1.96011	0.704	0.031	0	6	FGFBP2
PRF11	0	1.84373	0.874	0.129	0	6	PRF1
GZMB1	0	1.74601	0.926	0.162	0	6	GZMB
CTSW1	0	1.72929	0.903	0.158	0	6	CTSW
GZMA1	0	1.60295	0.894	0.21	0	6	GZMA
KLRB12	0	1.59249	0.762	0.133	0	6	KLRB1
CCL51	0	1.56986	0.87	0.263	0	6	CCL5
CST72	0	1.52598	0.895	0.219	0	6	CST7
KLRD11	0	1.42526	0.841	0.088	0	6	KLRD1
SPON2	0	1.33603	0.628	0.065	0	6	SPON2
CD72	0	1.29164	0.911	0.305	0	6	CD7
KLRF1	0	1.29124	0.702	0.021	0	6	KLRF1
HOPX1	0	1.26864	0.75	0.099	0	6	HOPX
TRDC	0	1.1892	0.639	0.032	0	6	TRDC
CD2472	0	1.12784	0.787	0.177	0	6	CD247
CMC11	0	1.11645	0.584	0.116	0	6	CMC1
HCST1	0	1.07963	0.902	0.442	0	6	HCST
GZMH1	0	1.04873	0.616	0.123	0	6	GZMH
ITGB21	0	1.02975	0.79	0.354	0	6	ITGB2
CLIC3	0	1.01523	0.558	0.056	0	6	CLIC3
PTGDS	0	1.00411	0.171	0.017	0	6	PTGDS
FCGR3A	0	0.973334	0.609	0.07	0	6	FCGR3A
KLRC11	0	0.952247	0.436	0.039	0	6	KLRC1
HLA-C2	0	0.925758	0.997	0.872	0	6	HLA-C
IFITM2	0	0.91243	0.881	0.489	0	6	IFITM2
IFITM11	0	0.900348	0.71	0.299	0	6	IFITM1
CCL41	0	0.867753	0.698	0.192	0	6	CCL4
PFN12	0	0.855133	0.978	0.881	0	6	PFN1
PLAC8	0	0.823448	0.654	0.188	0	6	PLAC8
GZMM1	0	0.812567	0.618	0.153	0	6	GZMM
MATK	0	0.807393	0.57	0.056	0	6	MATK
IL2RB2	0	0.796669	0.596	0.119	0	6	IL2RB
FCER1G1	0	0.780195	0.798	0.211	0	6	FCER1G
ID21	0	0.773666	0.786	0.371	0	6	ID2
TYROBP1	0	0.718908	0.918	0.237	0	6	TYROBP
BIN2	0	0.71619	0.62	0.187	0	6	BIN2
MYO1F1	0	0.695939	0.625	0.203	0	6	MYO1F
HLA-E2	0	0.671534	0.955	0.768	0	6	HLA-E
UBB1	0	0.671477	0.926	0.701	0	6	UBB
B2M2	0	0.667108	1	0.991	0	6	B2M
LITAF	0	0.657663	0.669	0.29	0	6	LITAF
CYBA1	0	0.654514	0.933	0.724	0	6	CYBA
EFHD21	0	0.643525	0.574	0.204	0	6	EFHD2
CCND3	0	0.641415	0.599	0.224	0	6	CCND3
HLA-B2	0	0.635467	0.999	0.892	0	6	HLA-B
RAP1B	0	0.625916	0.691	0.346	0	6	RAP1B
MYL12A1	0	0.622702	0.907	0.748	0	6	MYL12A
ARPC2	0	0.616162	0.892	0.673	0	6	ARPC2
ABHD17A	0	0.615001	0.505	0.134	0	6	ABHD17A
XCL21	0	0.614367	0.281	0.032	0	6	XCL2
TXNIP1	0	0.594016	0.75	0.466	0	6	TXNIP
RAC22	0	0.59311	0.726	0.383	0	6	RAC2
HLA-A2	0	0.589143	0.999	0.917	0	6	HLA-A
RARRES31	0	0.579555	0.646	0.299	0	6	RARRES3
APMAP	0	0.577487	0.487	0.122	0	6	APMAP
TGFB1	0	0.566055	0.569	0.234	0	6	TGFB1
CALM1	0	0.559588	0.801	0.55	0	6	CALM1
CFL11	0	0.547052	0.954	0.871	0	6	CFL1
EVL2	0	0.546373	0.744	0.393	0	6	EVL
AES1	0	0.532807	0.629	0.325	0	6	AES
CHST121	0	0.528472	0.511	0.161	0	6	CHST12
SUN2	0	0.513661	0.541	0.215	0	6	SUN2
AREG	0	0.512992	0.317	0.101	0	6	AREG
ARL4C1	0	0.497612	0.526	0.222	0	6	ARL4C
ARHGDIB2	0	0.496757	0.871	0.604	0	6	ARHGDIB
S1PR5	0	0.496274	0.334	0.018	0	6	S1PR5
LSP12	0	0.486583	0.727	0.413	0	6	LSP1
APOBEC3G1	0	0.482413	0.508	0.19	0	6	APOBEC3G
DOK21	0	0.481588	0.482	0.167	0	6	DOK2
DUSP22	0	0.477504	0.447	0.22	0	6	DUSP2
NCR3	0	0.473932	0.334	0.038	0	6	NCR3
TTC38	0	0.463225	0.319	0.025	0	6	TTC38
DDIT4	0	0.462941	0.62	0.318	0	6	DDIT4
C12orf75	0	0.454697	0.499	0.182	0	6	C12orf75
ADGRG1	0	0.453005	0.325	0.041	0	6	ADGRG1
CCL31	0	0.452173	0.307	0.131	0	6	CCL3
TXK	0	0.449936	0.341	0.045	0	6	TXK
JAK1	0	0.440116	0.515	0.252	0	6	JAK1
TPST2	0	0.438558	0.401	0.113	0	6	TPST2
CORO1A2	0	0.436267	0.826	0.566	0	6	CORO1A
SRGN3	0	0.435023	0.944	0.582	0	6	SRGN
UCP21	0	0.427151	0.546	0.293	0	6	UCP2
1971-09-01	0	0.42557	0.652	0.379	0	6	2025-09-07
CD531	0	0.421051	0.626	0.353	0	6	CD53
RUNX31	0	0.421044	0.44	0.149	0	6	RUNX3
IL2RG2	0	0.417824	0.594	0.303	0	6	IL2RG
IRF1	0	0.414335	0.527	0.282	0	6	IRF1
EIF3G	0	0.408419	0.586	0.375	0	6	EIF3G
CIRBP1	0	0.406072	0.779	0.59	0	6	CIRBP
CD992	0	0.401808	0.722	0.476	0	6	CD99
ZAP70	0	0.398316	0.386	0.112	0	6	ZAP70
XCL1	0	0.393447	0.129	0.019	0	6	XCL1
FCRL6	0	0.392291	0.266	0.016	0	6	FCRL6
PPP2R5C1	0	0.391986	0.514	0.278	0	6	PPP2R5C
FAM49B	0	0.386337	0.543	0.29	0	6	FAM49B
PPP1R181	0	0.382249	0.47	0.225	0	6	PPP1R18
PRMT2	0	0.379145	0.424	0.194	0	6	PRMT2
TMSB4X2	0	0.378746	1	0.976	0	6	TMSB4X
SAMD3	0	0.37833	0.315	0.052	0	6	SAMD3
SH3BGRL32	0	0.376478	0.916	0.772	0	6	SH3BGRL3
PSME11	0	0.374988	0.769	0.594	0	6	PSME1
DHRS7	0	0.373933	0.432	0.185	0	6	DHRS7
AC245297.3	0	0.373206	0.403	0.153	0	6	AC245297.3
SH2D1B	0	0.372484	0.258	0.007	0	6	SH2D1B
CD160	0	0.371203	0.218	0.009	0	6	CD160
RHOC1	0	0.37089	0.495	0.246	0	6	RHOC
GNG2	0	0.369131	0.371	0.129	0	6	GNG2
PIP4K2A	0	0.367506	0.395	0.146	0	6	PIP4K2A
PRKCH1	0	0.366777	0.395	0.143	0	6	PRKCH
CHST2	0	0.366695	0.263	0.032	0	6	CHST2
MYOM2	0	0.362228	0.133	0.005	0	6	MYOM2
PPP1CA1	0	0.361553	0.61	0.397	0	6	PPP1CA
ARF6	0	0.361149	0.635	0.409	0	6	ARF6
ARPC5L	0	0.359034	0.438	0.212	0	6	ARPC5L
OSTF1	0	0.355241	0.464	0.23	0	6	OSTF1
LIMD21	0	0.353133	0.625	0.395	0	6	LIMD2
CD300A	0	0.351289	0.282	0.055	0	6	CD300A
C1orf21	0	0.345489	0.272	0.04	0	6	C1orf21
AC004687.1	0	0.344956	0.357	0.13	0	6	AC004687.1
TMIGD2	0	0.342424	0.244	0.034	0	6	TMIGD2
SPN	0	0.341595	0.349	0.121	0	6	SPN
PTGDR	0	0.338867	0.237	0.015	0	6	PTGDR
CDC42SE1	0	0.338088	0.398	0.216	0	6	CDC42SE1
TBC1D10C2	0	0.335106	0.465	0.224	0	6	TBC1D10C
PCSK7	0	0.333383	0.446	0.226	0	6	PCSK7
PSMB10	0	0.332092	0.427	0.215	0	6	PSMB10
LAT2	0	0.330782	0.291	0.072	0	6	LAT2
PAXX1	0	0.329586	0.44	0.215	0	6	PAXX
SYTL3	0	0.327039	0.302	0.088	0	6	SYTL3
FGR1	0	0.32486	0.327	0.101	0	6	FGR
ADGRE5	0	0.322352	0.395	0.187	0	6	ADGRE5
AKR1C31	0	0.319607	0.241	0.036	0	6	AKR1C3
WIPF11	0	0.318968	0.459	0.24	0	6	WIPF1
ANXA6	0	0.315049	0.432	0.223	0	6	ANXA6
XBP1	0	0.315035	0.445	0.22	0	6	XBP1
FKBP11	0	0.314557	0.358	0.142	0	6	FKBP11
VAMP21	0	0.314058	0.583	0.374	0	6	VAMP2
TBX21	0	0.313134	0.237	0.026	0	6	TBX21
ALOX5AP1	0	0.308941	0.506	0.268	0	6	ALOX5AP
PYHIN1	0	0.306798	0.288	0.081	0	6	PYHIN1
FYN2	0	0.303183	0.433	0.219	0	6	FYN
GNPTAB	0	0.3022	0.275	0.073	0	6	GNPTAB
LINC00623	0	0.301397	0.328	0.119	0	6	LINC00623
AKNA	0	0.300699	0.343	0.145	0	6	AKNA
PTGER2	0	0.300056	0.265	0.065	0	6	PTGER2
FMNL1	0	0.299977	0.423	0.216	0	6	FMNL1
GLIPR21	0	0.299406	0.35	0.147	0	6	GLIPR2
MAP3K81	0	0.297854	0.306	0.121	0	6	MAP3K8
TNFRSF181	0	0.293717	0.3	0.117	0	6	TNFRSF18
MYO1G	0	0.29348	0.373	0.179	0	6	MYO1G
LCP11	0	0.292424	0.547	0.325	0	6	LCP1
LYAR1	0	0.29092	0.307	0.121	0	6	LYAR
SLC9A3R1	0	0.288875	0.343	0.144	0	6	SLC9A3R1
SYTL1	0	0.288567	0.317	0.124	0	6	SYTL1
ITGB7	0	0.287396	0.298	0.108	0	6	ITGB7
MBP	0	0.285783	0.327	0.139	0	6	MBP
AOAH	0	0.284751	0.252	0.062	0	6	AOAH
TRGC1	0	0.282317	0.208	0.026	0	6	TRGC1
PRSS23	0	0.280958	0.298	0.078	0	6	PRSS23
PTPN4	0	0.277535	0.288	0.095	0	6	PTPN4
MAPK1	0	0.277397	0.281	0.107	0	6	MAPK1
GPR65	0	0.276247	0.28	0.093	0	6	GPR65
CEP78	0	0.276124	0.21	0.031	0	6	CEP78
PLEK1	0	0.275897	0.303	0.108	0	6	PLEK
CXXC5	0	0.270019	0.257	0.068	0	6	CXXC5
STAT4	0	0.267743	0.251	0.073	0	6	STAT4
CDKN2D	0	0.266642	0.296	0.126	0	6	CDKN2D
HSH2D	0	0.263469	0.241	0.063	0	6	HSH2D
LINC018711	0	0.262333	0.332	0.135	0	6	LINC01871
C1orf1621	0	0.261415	0.36	0.17	0	6	C1orf162
RASSF5	0	0.260434	0.354	0.168	0	6	RASSF5
RNF125	0	0.257034	0.241	0.067	0	6	RNF125
RASSF1	0	0.256101	0.266	0.091	0	6	RASSF1
ZEB21	0	0.255706	0.324	0.151	0	6	ZEB2
HDDC2	0	0.253393	0.289	0.124	0	6	HDDC2
CD164	2.85164e-282	0.298629	0.5	0.312	6.32466e-278	6	CD164
CLEC2B1	5.30289e-282	0.286346	0.442	0.255	1.17613e-277	6	CLEC2B
MSN1	3.80403e-278	0.283206	0.488	0.298	8.43696e-274	6	MSN
ICAM31	8.56023e-277	0.272533	0.49	0.296	1.89857e-272	6	ICAM3
C1orf56	1.03803e-269	0.351685	0.353	0.191	2.30226e-265	6	C1orf56
IER22	4.64888e-262	0.320944	0.666	0.46	1.03108e-257	6	IER2
HNRNPA11	6.54691e-261	0.311752	0.902	0.79	1.45204e-256	6	HNRNPA1
ARPC4	1.81586e-255	0.286976	0.503	0.324	4.0274e-251	6	ARPC4
ZFP36L22	2.80795e-247	0.308218	0.728	0.521	6.22775e-243	6	ZFP36L2
RBM391	8.5895e-245	0.29679	0.612	0.439	1.90507e-240	6	RBM39
PDIA3	4.29476e-241	0.287587	0.528	0.351	9.52536e-237	6	PDIA3
SCP2	2.27857e-239	0.250552	0.425	0.257	5.05365e-235	6	SCP2
CLIC11	3.16137e-230	0.28897	0.745	0.576	7.0116e-226	6	CLIC1
TCF25	4.64303e-223	0.251226	0.403	0.244	1.02978e-218	6	TCF25
FLNA1	2.10693e-221	0.253765	0.417	0.253	4.67297e-217	6	FLNA
CDC421	8.83666e-221	0.312211	0.696	0.545	1.95988e-216	6	CDC42
GTF3A	6.07805e-219	0.250159	0.445	0.281	1.34805e-214	6	GTF3A
EMP31	6.12429e-216	0.25162	0.635	0.444	1.35831e-211	6	EMP3
TMA71	3.58085e-215	0.273931	0.869	0.761	7.94198e-211	6	TMA7
NDUFB7	1.3434e-210	0.259016	0.51	0.346	2.97953e-206	6	NDUFB7
SRSF5	4.48741e-206	0.266484	0.684	0.522	9.95263e-202	6	SRSF5
ACTB2	4.94023e-204	0.356767	0.99	0.971	1.09569e-199	6	ACTB
HNRNPDL	2.88126e-193	0.272795	0.649	0.503	6.39036e-189	6	HNRNPDL
NDUFB2	1.21589e-191	0.265907	0.566	0.414	2.69673e-187	6	NDUFB2
ZFP36	5.12611e-184	0.324189	0.739	0.574	1.13692e-179	6	ZFP36
TUBA1B	0	2.35531	0.971	0.384	0	7	TUBA1B
STMN11	0	1.96748	0.916	0.154	0	7	STMN1
HMGB2	0	1.9482	0.882	0.273	0	7	HMGB2
TUBB	0	1.82847	0.905	0.325	0	7	TUBB
H2AFZ	0	1.7951	0.967	0.407	0	7	H2AFZ
HIST1H4C	0	1.78047	0.562	0.16	0	7	HIST1H4C
KRT142	0	1.47129	0.211	0.057	0	7	KRT14
HMGB1	0	1.46676	0.976	0.643	0	7	HMGB1
HMGN2	0	1.44112	0.917	0.466	0	7	HMGN2
TUBB4B	0	1.35692	0.732	0.18	0	7	TUBB4B
S100A22	0	1.3308	0.395	0.128	0	7	S100A2
PTTG1	0	1.29035	0.672	0.113	0	7	PTTG1
UBE2C	0	1.27476	0.529	0.013	0	7	UBE2C
PCLAF	0	1.2676	0.684	0.045	0	7	PCLAF
GAPDH1	0	1.23182	0.997	0.894	0	7	GAPDH
RAN	0	1.08421	0.895	0.403	0	7	RAN
CKS2	0	1.08297	0.591	0.082	0	7	CKS2
PTMA1	0	1.05817	1	0.98	0	7	PTMA
CKS1B	0	1.05024	0.67	0.078	0	7	CKS1B
KRT52	0	1.04183	0.385	0.094	0	7	KRT5
TK1	0	1.0282	0.599	0.031	0	7	TK1
KPNA2	0	1.00662	0.463	0.069	0	7	KPNA2
DUT	0	0.99271	0.658	0.223	0	7	DUT
ENO12	0	0.975805	0.907	0.569	0	7	ENO1
UBE2S	0	0.973706	0.524	0.088	0	7	UBE2S
PCNA	0	0.969585	0.585	0.093	0	7	PCNA
TYMS	0	0.968519	0.546	0.024	0	7	TYMS
BIRC5	0	0.948908	0.54	0.015	0	7	BIRC5
NUSAP1	0	0.936538	0.542	0.018	0	7	NUSAP1
TPI11	0	0.912574	0.889	0.53	0	7	TPI1
TUBA1C1	0	0.909045	0.529	0.117	0	7	TUBA1C
RANBP1	0	0.901374	0.76	0.261	0	7	RANBP1
TOP2A	0	0.895845	0.453	0.012	0	7	TOP2A
CCNB1	0	0.888274	0.374	0.012	0	7	CCNB1
CENPF	0	0.858488	0.435	0.017	0	7	CENPF
KRT172	0	0.858438	0.346	0.108	0	7	KRT17
HSP90AA1	0	0.839984	0.832	0.544	0	7	HSP90AA1
SMC4	0	0.838593	0.596	0.088	0	7	SMC4
ACTG12	0	0.829386	0.956	0.864	0	7	ACTG1
PPIA1	0	0.82616	0.962	0.713	0	7	PPIA
ARL6IP1	0	0.8261	0.535	0.249	0	7	ARL6IP1
CDC20	0	0.824373	0.392	0.01	0	7	CDC20
JPT1	0	0.820611	0.615	0.223	0	7	JPT1
SLC25A51	0	0.813944	0.809	0.399	0	7	SLC25A5
MKI67	0	0.81146	0.492	0.013	0	7	MKI67
LDHA1	0	0.809685	0.823	0.524	0	7	LDHA
RRM2	0	0.809591	0.433	0.009	0	7	RRM2
H2AFV	0	0.805915	0.742	0.265	0	7	H2AFV
PKM2	0	0.803994	0.843	0.484	0	7	PKM
MT2A	0	0.797553	0.684	0.466	0	7	MT2A
GSTP12	0	0.78631	0.726	0.469	0	7	GSTP1
DEK	0	0.766224	0.732	0.275	0	7	DEK
SNRPG	0	0.747006	0.789	0.367	0	7	SNRPG
HNRNPA2B1	0	0.745789	0.92	0.594	0	7	HNRNPA2B1
MRPL511	0	0.739659	0.607	0.231	0	7	MRPL51
IFI272	0	0.730735	0.373	0.18	0	7	IFI27
SNRPB	0	0.729929	0.814	0.377	0	7	SNRPB
PRDX11	0	0.721747	0.695	0.396	0	7	PRDX1
CD92	0	0.721116	0.439	0.205	0	7	CD9
IGFBP21	0	0.715731	0.298	0.081	0	7	IGFBP2
HMGN1	0	0.705175	0.838	0.492	0	7	HMGN1
CALM21	0	0.703783	0.865	0.616	0	7	CALM2
NUCKS1	0	0.703025	0.654	0.235	0	7	NUCKS1
TXN1	0	0.699872	0.711	0.409	0	7	TXN
SFN2	0	0.692383	0.342	0.09	0	7	SFN
CDKN3	0	0.682803	0.429	0.016	0	7	CDKN3
CDK1	0	0.680467	0.406	0.011	0	7	CDK1
ANP32B	0	0.679814	0.712	0.313	0	7	ANP32B
DYNLL11	0	0.678714	0.726	0.386	0	7	DYNLL1
NPM11	0	0.673008	0.906	0.692	0	7	NPM1
MAD2L1	0	0.65817	0.492	0.034	0	7	MAD2L1
ZWINT	0	0.65389	0.482	0.02	0	7	ZWINT
CHCHD2	0	0.640426	0.902	0.63	0	7	CHCHD2
ANXA21	0	0.640286	0.717	0.487	0	7	ANXA2
HSPE11	0	0.639113	0.646	0.311	0	7	HSPE1
CENPW	0	0.636948	0.487	0.047	0	7	CENPW
CCNB2	0	0.636901	0.367	0.008	0	7	CCNB2
ATP5MC31	0	0.635563	0.771	0.408	0	7	ATP5MC3
YBX11	0	0.626408	0.911	0.703	0	7	YBX1
HSP90AB11	0	0.62564	0.689	0.489	0	7	HSP90AB1
SNRPD1	0	0.621805	0.667	0.252	0	7	SNRPD1
HSPB12	0	0.617299	0.583	0.355	0	7	HSPB1
COX8A	0	0.612844	0.827	0.501	0	7	COX8A
HSPD1	0	0.612723	0.539	0.185	0	7	HSPD1
FXYD32	0	0.612163	0.348	0.1	0	7	FXYD3
KRT152	0	0.605277	0.202	0.062	0	7	KRT15
AURKB	0	0.592294	0.388	0.007	0	7	AURKB
SRSF3	0	0.586855	0.797	0.441	0	7	SRSF3
MCM7	0	0.584124	0.442	0.065	0	7	MCM7
HMGA1	0	0.580427	0.474	0.194	0	7	HMGA1
CFL12	0	0.580221	0.973	0.87	0	7	CFL1
H2AFX	0	0.580116	0.409	0.044	0	7	H2AFX
PGAM1	0	0.579859	0.703	0.368	0	7	PGAM1
TXNDC171	0	0.575084	0.483	0.196	0	7	TXNDC17
EIF5A	0	0.569442	0.603	0.327	0	7	EIF5A
CDKN2A1	0	0.568224	0.459	0.116	0	7	CDKN2A
PSMA71	0	0.564951	0.827	0.525	0	7	PSMA7
MZT2B	0	0.56271	0.776	0.432	0	7	MZT2B
PFN13	0	0.557169	0.957	0.882	0	7	PFN1
RPA3	0	0.555699	0.546	0.145	0	7	RPA3
DTYMK	0	0.554313	0.457	0.058	0	7	DTYMK
SIVA1	0	0.551098	0.601	0.235	0	7	SIVA1
PERP2	0	0.547869	0.428	0.155	0	7	PERP
HNRNPA3	0	0.543129	0.721	0.39	0	7	HNRNPA3
KRT192	0	0.541291	0.225	0.084	0	7	KRT19
LSM5	0	0.532393	0.612	0.227	0	7	LSM5
COX6C1	0	0.527999	0.878	0.625	0	7	COX6C
COX6A11	0	0.520275	0.835	0.54	0	7	COX6A1
FABP51	0	0.519838	0.561	0.202	0	7	FABP5
C12orf751	0	0.519221	0.503	0.182	0	7	C12orf75
LSM4	0	0.517912	0.574	0.198	0	7	LSM4
SNRPF	0	0.516626	0.644	0.285	0	7	SNRPF
SUMO22	0	0.513983	0.88	0.633	0	7	SUMO2
LY6E2	0	0.513733	0.724	0.528	0	7	LY6E
UQCRH1	0	0.509531	0.792	0.503	0	7	UQCRH
SET	0	0.507553	0.644	0.361	0	7	SET
KRT181	0	0.506747	0.313	0.096	0	7	KRT18
PSME2	0	0.498164	0.759	0.462	0	7	PSME2
SNRPE	0	0.498038	0.633	0.3	0	7	SNRPE
UBE2T	0	0.491972	0.368	0.019	0	7	UBE2T
TPX2	0	0.490681	0.332	0.009	0	7	TPX2
HSPA81	0	0.490128	0.742	0.536	0	7	HSPA8
NME11	0	0.486862	0.464	0.134	0	7	NME1
NCL	0	0.48473	0.58	0.312	0	7	NCL
RBP11	0	0.484033	0.224	0.065	0	7	RBP1
YWHAQ1	0	0.481055	0.646	0.318	0	7	YWHAQ
NASP	0	0.477739	0.477	0.156	0	7	NASP
UQCRQ1	0	0.477136	0.761	0.451	0	7	UQCRQ
GGH	0	0.475172	0.367	0.037	0	7	GGH
CCNA2	0	0.47478	0.319	0.006	0	7	CCNA2
SRSF2	0	0.473973	0.728	0.409	0	7	SRSF2
MIF1	0	0.473302	0.762	0.526	0	7	MIF
PSMA4	0	0.472847	0.66	0.337	0	7	PSMA4
CYC11	0	0.469684	0.513	0.205	0	7	CYC1
ATP5F1B1	0	0.468817	0.677	0.377	0	7	ATP5F1B
CENPM	0	0.46574	0.352	0.032	0	7	CENPM
DNAJC9	0	0.465252	0.411	0.076	0	7	DNAJC9
PA2G4	0	0.464626	0.596	0.27	0	7	PA2G4
ANAPC11	0	0.462344	0.606	0.287	0	7	ANAPC11
PTGES3	0	0.461441	0.68	0.368	0	7	PTGES3
CALM31	0	0.457506	0.551	0.313	0	7	CALM3
ERH	0	0.45741	0.651	0.334	0	7	ERH
SMC2	0	0.454406	0.368	0.037	0	7	SMC2
KRT6A1	0	0.452601	0.226	0.072	0	7	KRT6A
COX5A1	0	0.452003	0.664	0.348	0	7	COX5A
ANP32E	0	0.45162	0.426	0.121	0	7	ANP32E
DDX39A	0	0.450178	0.444	0.127	0	7	DDX39A
CARHSP11	0	0.449847	0.489	0.189	0	7	CARHSP1
SLBP	0	0.448682	0.409	0.117	0	7	SLBP
TMEM106C	0	0.447531	0.361	0.053	0	7	TMEM106C
RAD21	0	0.44689	0.461	0.162	0	7	RAD21
HMGB3	0	0.445907	0.323	0.036	0	7	HMGB3
FKBP41	0	0.443325	0.246	0.077	0	7	FKBP4
HNRNPF	0	0.443318	0.601	0.319	0	7	HNRNPF
PLP2	0	0.441972	0.608	0.35	0	7	PLP2
ASPM	0	0.441367	0.266	0.006	0	7	ASPM
PTMS1	0	0.437737	0.423	0.19	0	7	PTMS
HNRNPAB	0	0.437624	0.436	0.117	0	7	HNRNPAB
ILF2	0	0.436297	0.5	0.178	0	7	ILF2
CYCS	0	0.436129	0.622	0.339	0	7	CYCS
CCT51	0	0.434812	0.452	0.158	0	7	CCT5
SERBP1	0	0.433047	0.661	0.363	0	7	SERBP1
PARK71	0	0.428498	0.717	0.418	0	7	PARK7
HINT11	0	0.426369	0.876	0.66	0	7	HINT1
PLK1	0	0.423808	0.249	0.005	0	7	PLK1
LSM3	0	0.423424	0.557	0.234	0	7	LSM3
CENPX	0	0.423262	0.395	0.121	0	7	CENPX
ASF1B	0	0.422167	0.304	0.012	0	7	ASF1B
SLC25A3	0	0.417813	0.714	0.437	0	7	SLC25A3
SEM11	0	0.415297	0.659	0.359	0	7	SEM1
ATP5MF	0	0.41293	0.718	0.43	0	7	ATP5MF
SKA2	0	0.411327	0.377	0.076	0	7	SKA2
FEN1	0	0.410991	0.311	0.029	0	7	FEN1
DBI1	0	0.409196	0.652	0.394	0	7	DBI
NDUFB91	0	0.403956	0.591	0.359	0	7	NDUFB9
NDUFA41	0	0.402524	0.812	0.576	0	7	NDUFA4
SLIRP1	0	0.402135	0.519	0.262	0	7	SLIRP
BUB3	0	0.401316	0.467	0.194	0	7	BUB3
PRDX21	0	0.400785	0.507	0.265	0	7	PRDX2
NUDT1	0	0.400253	0.393	0.1	0	7	NUDT1
KRT81	0	0.398792	0.257	0.074	0	7	KRT8
CENPA	0	0.396428	0.257	0.004	0	7	CENPA
TMPO	0	0.393997	0.367	0.09	0	7	TMPO
PSMB11	0	0.393797	0.669	0.413	0	7	PSMB1
KIF20B	0	0.392198	0.312	0.05	0	7	KIF20B
PSMB2	0	0.391583	0.522	0.227	0	7	PSMB2
PDIA6	0	0.389267	0.545	0.281	0	7	PDIA6
MDK2	0	0.388294	0.283	0.11	0	7	MDK
MCM5	0	0.387294	0.321	0.077	0	7	MCM5
PSMC3	0	0.387183	0.464	0.174	0	7	PSMC3
CBX3	0	0.383808	0.572	0.289	0	7	CBX3
BANF1	0	0.381835	0.516	0.227	0	7	BANF1
ARPC21	0	0.381775	0.838	0.677	0	7	ARPC2
TAGLN21	0	0.381109	0.694	0.494	0	7	TAGLN2
ATP5MC1	0	0.380989	0.476	0.232	0	7	ATP5MC1
YWHAE1	0	0.380811	0.531	0.258	0	7	YWHAE
HNRNPA12	0	0.38052	0.942	0.788	0	7	HNRNPA1
RPLP02	0	0.379773	0.961	0.88	0	7	RPLP0
KIF22	0	0.37933	0.322	0.062	0	7	KIF22
MCM3	0	0.374899	0.314	0.065	0	7	MCM3
CACYBP	0	0.372509	0.438	0.162	0	7	CACYBP
RBX1	0	0.372177	0.645	0.365	0	7	RBX1
WDR34	0	0.368269	0.294	0.034	0	7	WDR34
ATP5PF	0	0.364943	0.617	0.368	0	7	ATP5PF
IDH2	0	0.364762	0.421	0.212	0	7	IDH2
NAA38	0	0.363849	0.498	0.259	0	7	NAA38
HMGN31	0	0.362323	0.509	0.276	0	7	HMGN3
VDAC1	0	0.361612	0.51	0.248	0	7	VDAC1
NDUFS61	0	0.359937	0.582	0.302	0	7	NDUFS6
MZT2A	0	0.35966	0.52	0.254	0	7	MZT2A
CALML31	0	0.359166	0.21	0.054	0	7	CALML3
COX7A21	0	0.357832	0.829	0.623	0	7	COX7A2
SNRNP25	0	0.357093	0.318	0.061	0	7	SNRNP25
CALR	0	0.356359	0.635	0.424	0	7	CALR
RALY	0	0.354755	0.494	0.252	0	7	RALY
SNRPD3	0	0.353666	0.479	0.203	0	7	SNRPD3
PTN1	0	0.353368	0.209	0.034	0	7	PTN
ATP5IF1	0	0.352155	0.616	0.361	0	7	ATP5IF1
PPP1CA2	0	0.350018	0.63	0.396	0	7	PPP1CA
HMMR	0	0.349089	0.227	0.004	0	7	HMMR
HELLS	0	0.348606	0.279	0.044	0	7	HELLS
PSMB3	0	0.347607	0.642	0.378	0	7	PSMB3
HNRNPM	0	0.346948	0.585	0.328	0	7	HNRNPM
PSMB71	0	0.345884	0.498	0.254	0	7	PSMB7
EIF2S2	0	0.344768	0.536	0.282	0	7	EIF2S2
C1QBP	0	0.342002	0.447	0.238	0	7	C1QBP
COX7B1	0	0.341661	0.662	0.425	0	7	COX7B
MDH1	0	0.341658	0.436	0.185	0	7	MDH1
POMP	0	0.341635	0.69	0.444	0	7	POMP
SRP9	0	0.341546	0.546	0.301	0	7	SRP9
XRCC6	0	0.341011	0.528	0.269	0	7	XRCC6
HSPB111	0	0.340797	0.394	0.144	0	7	HSPB11
DNMT1	0	0.340553	0.343	0.11	0	7	DNMT1
ATP1B31	0	0.340259	0.443	0.248	0	7	ATP1B3
GTSE1	0	0.339431	0.235	0.004	0	7	GTSE1
CCT6A	0	0.33782	0.419	0.175	0	7	CCT6A
PHPT11	0	0.337359	0.492	0.259	0	7	PHPT1
H2AFY1	0	0.335575	0.532	0.281	0	7	H2AFY
TFDP1	0	0.335071	0.341	0.098	0	7	TFDP1
RBM8A	0	0.334806	0.578	0.321	0	7	RBM8A
SPC25	0	0.333699	0.233	0.003	0	7	SPC25
DLGAP5	0	0.333357	0.226	0.003	0	7	DLGAP5
ZDHHC12	0	0.333275	0.368	0.132	0	7	ZDHHC12
ELOC	0	0.332768	0.49	0.242	0	7	ELOC
SNRPD2	0	0.332703	0.781	0.563	0	7	SNRPD2
LMNB1	0	0.331792	0.288	0.045	0	7	LMNB1
MT1E	0	0.331478	0.27	0.1	0	7	MT1E
CLTA1	0	0.329913	0.528	0.275	0	7	CLTA
EBP	0	0.328791	0.351	0.113	0	7	EBP
FOXM1	0	0.328193	0.198	0.006	0	7	FOXM1
CCDC34	0	0.327655	0.26	0.025	0	7	CCDC34
YWHAH	0	0.324991	0.476	0.219	0	7	YWHAH
CDCA4	0	0.323455	0.27	0.045	0	7	CDCA4
PPP1R14B	0	0.323236	0.343	0.142	0	7	PPP1R14B
CDCA3	0	0.32293	0.203	0.004	0	7	CDCA3
CCT2	0	0.3215	0.385	0.147	0	7	CCT2
CEP55	0	0.320434	0.232	0.006	0	7	CEP55
EZH2	0	0.320128	0.23	0.035	0	7	EZH2
PHF19	0	0.319455	0.271	0.042	0	7	PHF19
PDCD5	0	0.319197	0.42	0.182	0	7	PDCD5
TACC3	0	0.318925	0.278	0.058	0	7	TACC3
RRM1	0	0.317892	0.262	0.036	0	7	RRM1
PSMB6	0	0.317495	0.509	0.272	0	7	PSMB6
SAE1	0	0.315569	0.307	0.077	0	7	SAE1
S100A161	0	0.314765	0.308	0.124	0	7	S100A16
MRPL13	0	0.313456	0.342	0.109	0	7	MRPL13
ATP5F1A	0	0.312836	0.542	0.334	0	7	ATP5F1A
PSMC5	0	0.312764	0.441	0.24	0	7	PSMC5
GMNN	0	0.311617	0.255	0.029	0	7	GMNN
NUF2	0	0.310833	0.215	0.005	0	7	NUF2
AURKA	0	0.31075	0.195	0.006	0	7	AURKA
HNRNPD	0	0.309897	0.461	0.223	0	7	HNRNPD
NDUFB6	0	0.30983	0.42	0.182	0	7	NDUFB6
NDUFA6	0	0.30981	0.479	0.242	0	7	NDUFA6
CLSPN	0	0.308633	0.226	0.011	0	7	CLSPN
SFPQ	0	0.308552	0.516	0.294	0	7	SFPQ
UQCR10	0	0.307665	0.653	0.425	0	7	UQCR10
CDT1	0	0.3061	0.224	0.014	0	7	CDT1
PSMA3	0	0.306068	0.417	0.19	0	7	PSMA3
USP1	0	0.304681	0.294	0.074	0	7	USP1
PARP1	0	0.30324	0.365	0.166	0	7	PARP1
NUDC	0	0.302846	0.436	0.202	0	7	NUDC
S100A141	0	0.302805	0.232	0.073	0	7	S100A14
TCP1	0	0.302626	0.383	0.162	0	7	TCP1
MRPL12	0	0.302178	0.316	0.109	0	7	MRPL12
TRMT112	0	0.302085	0.597	0.387	0	7	TRMT112
PDLIM11	0	0.301393	0.349	0.156	0	7	PDLIM1
PSMD8	0	0.301382	0.508	0.275	0	7	PSMD8
PBK	0	0.300897	0.206	0.004	0	7	PBK
TUBA4A1	0	0.300884	0.396	0.203	0	7	TUBA4A
MZT1	0	0.299987	0.297	0.082	0	7	MZT1
DHFR	0	0.299686	0.238	0.029	0	7	DHFR
UBE2L3	0	0.299327	0.529	0.302	0	7	UBE2L3
PSMA2	0	0.299043	0.54	0.324	0	7	PSMA2
PSMB51	0	0.298921	0.368	0.147	0	7	PSMB5
GGCT	0	0.297928	0.307	0.09	0	7	GGCT
POLR2K	0	0.297705	0.46	0.233	0	7	POLR2K
NHP2	0	0.297037	0.449	0.222	0	7	NHP2
CDK4	0	0.295573	0.308	0.089	0	7	CDK4
CCT4	0	0.294233	0.444	0.222	0	7	CCT4
NDUFAB1	0	0.293615	0.424	0.207	0	7	NDUFAB1
PRC1	0	0.293069	0.215	0.011	0	7	PRC1
PSMD2	0	0.292926	0.346	0.148	0	7	PSMD2
RAD51AP1	0	0.292611	0.213	0.011	0	7	RAD51AP1
CCT3	0	0.290669	0.422	0.212	0	7	CCT3
GINS2	0	0.290451	0.208	0.018	0	7	GINS2
SMC3	0	0.289962	0.33	0.121	0	7	SMC3
LY6K1	0	0.289541	0.198	0.037	0	7	LY6K
MRPL52	0	0.288808	0.453	0.236	0	7	MRPL52
RHEB	0	0.286988	0.402	0.196	0	7	RHEB
HNRNPR	0	0.285677	0.443	0.223	0	7	HNRNPR
CENPE	0	0.285338	0.191	0.007	0	7	CENPE
SSRP1	0	0.283117	0.321	0.11	0	7	SSRP1
TECR	0	0.282611	0.441	0.236	0	7	TECR
CKAP2	0	0.282521	0.231	0.039	0	7	CKAP2
LSM7	0	0.281435	0.531	0.32	0	7	LSM7
CENPU	0	0.279629	0.21	0.013	0	7	CENPU
CENPN	0	0.27935	0.217	0.016	0	7	CENPN
CTSV1	0	0.278824	0.14	0.026	0	7	CTSV
TIMM131	0	0.27882	0.403	0.203	0	7	TIMM13
CENPH	0	0.27872	0.228	0.03	0	7	CENPH
CENPK	0	0.278508	0.236	0.035	0	7	CENPK
ATAD2	0	0.278437	0.229	0.033	0	7	ATAD2
ALDH3A11	0	0.277891	0.113	0.024	0	7	ALDH3A1
TROAP	0	0.277666	0.196	0.007	0	7	TROAP
ADRM1	0	0.27744	0.419	0.215	0	7	ADRM1
PHB	0	0.277148	0.382	0.172	0	7	PHB
CCT7	0	0.27692	0.401	0.188	0	7	CCT7
KIF23	0	0.27635	0.195	0.004	0	7	KIF23
STOML2	0	0.275685	0.361	0.153	0	7	STOML2
AURKAIP1	0	0.274959	0.502	0.281	0	7	AURKAIP1
UHRF1	0	0.273449	0.202	0.009	0	7	UHRF1
NDUFB3	0	0.272788	0.445	0.233	0	7	NDUFB3
ACOT7	0	0.271676	0.25	0.049	0	7	ACOT7
DCTN3	0	0.270804	0.378	0.182	0	7	DCTN3
VDAC3	0	0.270667	0.344	0.144	0	7	VDAC3
DCTPP1	0	0.270644	0.272	0.083	0	7	DCTPP1
C19orf48	0	0.269896	0.254	0.058	0	7	C19orf48
PPM1G1	0	0.269631	0.383	0.177	0	7	PPM1G
LSM2	0	0.269578	0.375	0.174	0	7	LSM2
NOP56	0	0.269063	0.333	0.136	0	7	NOP56
RBBP7	0	0.2673	0.332	0.133	0	7	RBBP7
TMEM14A	0	0.26642	0.278	0.101	0	7	TMEM14A
CDCA5	0	0.265016	0.19	0.004	0	7	CDCA5
HDGF	0	0.264609	0.299	0.107	0	7	HDGF
SRSF9	0	0.264582	0.506	0.298	0	7	SRSF9
PSIP1	0	0.264488	0.339	0.155	0	7	PSIP1
NDUFA12	0	0.264021	0.453	0.241	0	7	NDUFA12
FDPS	0	0.263894	0.37	0.172	0	7	FDPS
ODC1	0	0.261949	0.297	0.137	0	7	ODC1
CCDC1671	0	0.261104	0.302	0.13	0	7	CCDC167
CTNNAL1	0	0.261067	0.196	0.027	0	7	CTNNAL1
MRPL18	0	0.261043	0.318	0.119	0	7	MRPL18
MYBL2	0	0.260669	0.188	0.011	0	7	MYBL2
UQCC2	0	0.260366	0.32	0.121	0	7	UQCC2
PRMT1	0	0.258384	0.365	0.184	0	7	PRMT1
CDCA8	0	0.258224	0.18	0.004	0	7	CDCA8
NDUFS8	0	0.257307	0.45	0.246	0	7	NDUFS8
TOMM40	0	0.257293	0.279	0.094	0	7	TOMM40
MXD3	0	0.256945	0.183	0.015	0	7	MXD3
CBX5	0	0.256687	0.271	0.079	0	7	CBX5
SAC3D1	0	0.254588	0.209	0.031	0	7	SAC3D1
RHNO1	0	0.254522	0.2	0.057	0	7	RHNO1
PAICS	0	0.252833	0.229	0.047	0	7	PAICS
PRDX3	0	0.252745	0.328	0.14	0	7	PRDX3
RFC4	0	0.252353	0.216	0.034	0	7	RFC4
ARPC5L1	0	0.251487	0.412	0.214	0	7	ARPC5L
TUBB61	0	0.251252	0.203	0.064	0	7	TUBB6
HNRNPK	7.8746e-308	0.291177	0.735	0.525	1.74651e-303	7	HNRNPK
P4HB	1.29405e-305	0.312097	0.534	0.33	2.87008e-301	7	P4HB
ADIRF2	2.45373e-305	0.396647	0.227	0.089	5.44212e-301	7	ADIRF
CCT8	2.80417e-299	0.263007	0.415	0.227	6.21937e-295	7	CCT8
MYL62	2.90816e-299	0.32394	0.955	0.847	6.45001e-295	7	MYL6
UBB2	4.29952e-297	0.41238	0.827	0.707	9.53591e-293	7	UBB
TALDO11	1.27111e-296	0.258986	0.464	0.262	2.8192e-292	7	TALDO1
BSG1	2.78228e-294	0.275656	0.549	0.339	6.17082e-290	7	BSG
SRSF72	3.44781e-294	0.263258	0.592	0.371	7.64689e-290	7	SRSF7
PPA1	2.0294e-293	0.2646	0.453	0.259	4.501e-289	7	PPA1
SOD11	4.08685e-293	0.301872	0.631	0.423	9.06423e-289	7	SOD1
POLR2L1	1.3106e-292	0.295007	0.689	0.48	2.90677e-288	7	POLR2L
TACSTD22	2.28895e-290	0.305869	0.24	0.097	5.07667e-286	7	TACSTD2
TNFRSF12A1	1.01608e-285	0.324595	0.197	0.076	2.25356e-281	7	TNFRSF12A
NEDD8	1.09997e-279	0.259679	0.658	0.443	2.43963e-275	7	NEDD8
XRCC5	5.62523e-278	0.25999	0.427	0.243	1.24762e-273	7	XRCC5
TUFM	3.77446e-277	0.2501	0.459	0.267	8.37137e-273	7	TUFM
NDUFB11	6.22034e-267	0.26514	0.598	0.398	1.37961e-262	7	NDUFB11
HNRNPC	7.7314e-267	0.275542	0.64	0.443	1.71475e-262	7	HNRNPC
SUB11	1.89343e-263	0.376546	0.77	0.615	4.19944e-259	7	SUB1
MINOS1	2.97329e-263	0.267442	0.551	0.354	6.59445e-259	7	MINOS1
CAV11	2.34353e-261	0.31764	0.204	0.083	5.19771e-257	7	CAV1
SRM	6.85138e-261	0.252059	0.3	0.15	1.51957e-256	7	SRM
AP2M11	6.63034e-260	0.268109	0.504	0.316	1.47054e-255	7	AP2M1
HSP90B11	1.86279e-258	0.413166	0.52	0.344	4.13148e-254	7	HSP90B1
PRDX6	1.27045e-255	0.25562	0.461	0.277	2.81772e-251	7	PRDX6
FDCSP2	4.39244e-255	1.16509	0.116	0.034	9.74199e-251	7	FDCSP
CLIC12	4.91825e-255	0.29134	0.756	0.576	1.09082e-250	7	CLIC1
ATP5MD1	1.01507e-250	0.269728	0.674	0.482	2.25133e-246	7	ATP5MD
CBR11	1.40485e-250	0.258067	0.21	0.089	3.11581e-246	7	CBR1
ACTB3	4.21862e-246	0.518868	0.995	0.97	9.35647e-242	7	ACTB
TPM41	6.00959e-242	0.273038	0.462	0.28	1.33287e-237	7	TPM4
SPINT21	1.33445e-240	0.302197	0.32	0.17	2.95967e-236	7	SPINT2
NDUFS5	4.23427e-240	0.258346	0.666	0.473	9.39118e-236	7	NDUFS5
LMNA2	9.7877e-240	0.359365	0.455	0.278	2.17081e-235	7	LMNA
LDHB2	4.95378e-238	0.333765	0.62	0.432	1.0987e-233	7	LDHB
NDUFB41	2.05179e-235	0.269967	0.547	0.363	4.55068e-231	7	NDUFB4
RAC12	5.87573e-229	0.275805	0.671	0.474	1.30318e-224	7	RAC1
PGK1	4.36316e-219	0.29921	0.623	0.454	9.67706e-215	7	PGK1
PSMB92	3.81616e-218	0.347584	0.59	0.439	8.46386e-214	7	PSMB9
COX5B1	6.9419e-214	0.262052	0.742	0.566	1.53964e-209	7	COX5B
PSMB81	2.97764e-193	0.254927	0.498	0.339	6.60412e-189	7	PSMB8
CXCL131	9.00146e-182	0.638015	0.179	0.081	1.99643e-177	7	CXCL13
S100A112	6.79186e-154	0.331875	0.713	0.584	1.50637e-149	7	S100A11
IFNG1	2.09765e-152	0.312968	0.166	0.077	4.65237e-148	7	IFNG
H3F3A1	7.62758e-148	0.2601	0.931	0.834	1.69172e-143	7	H3F3A
CCL202	7.53137e-144	0.424272	0.146	0.066	1.67038e-139	7	CCL20
PDIA41	6.82784e-132	0.358843	0.275	0.165	1.51435e-127	7	PDIA4
RPL351	1.99962e-129	0.253994	0.989	0.973	4.43496e-125	7	RPL35
LGALS12	2.83342e-127	0.565958	0.626	0.527	6.28425e-123	7	LGALS1
SSR3	5.6719e-113	0.252447	0.318	0.212	1.25797e-108	7	SSR3
MT1X1	3.35503e-111	0.272283	0.311	0.204	7.44111e-107	7	MT1X
RPL82	8.71888e-81	0.312745	0.981	0.965	1.93376e-76	7	RPL8
GZMB2	3.38971e-68	0.617131	0.273	0.201	7.51804e-64	7	GZMB
GZMA2	2.10826e-41	0.732128	0.292	0.245	4.67591e-37	7	GZMA
TGFBI1	8.82063e-25	0.397959	0.15	0.116	1.95633e-20	7	TGFBI
CCL4L21	5.29494e-21	0.403786	0.123	0.091	1.17436e-16	7	CCL4L2
CORO1A3	4.35887e-18	0.377306	0.5	0.585	9.66754e-14	7	CORO1A
GNLY2	2.00554e-10	0.488851	0.222	0.196	4.4481e-06	7	GNLY
VIM2	1.56403e-07	0.251919	0.63	0.712	0.00346886	7	VIM
CCL42	7.90456e-05	0.382187	0.232	0.219	1	7	CCL4
CD74	0	2.29184	1	0.662	0	8	CD74
IGHM	0	2.19797	0.645	0.04	0	8	IGHM
CD79A	0	2.06726	0.939	0.031	0	8	CD79A
HLA-DRA1	0	1.85939	0.999	0.424	0	8	HLA-DRA
MS4A1	0	1.82343	0.887	0.018	0	8	MS4A1
HLA-DPA1	0	1.51239	0.981	0.381	0	8	HLA-DPA1
HLA-DPB1	0	1.46566	0.976	0.389	0	8	HLA-DPB1
CD37	0	1.45562	0.941	0.421	0	8	CD37
CD79B	0	1.43955	0.819	0.082	0	8	CD79B
HLA-DQB1	0	1.42912	0.942	0.269	0	8	HLA-DQB1
HLA-DRB11	0	1.27001	0.981	0.432	0	8	HLA-DRB1
HLA-DQA1	0	1.14935	0.838	0.176	0	8	HLA-DQA1
IGHD	0	0.977804	0.418	0.004	0	8	IGHD
VPREB3	0	0.913419	0.511	0.008	0	8	VPREB3
RPS231	0	0.893464	0.998	0.967	0	8	RPS23
LAPTM51	0	0.891355	0.904	0.545	0	8	LAPTM5
TCL1A	0	0.876663	0.327	0.012	0	8	TCL1A
RPS51	0	0.859315	0.989	0.9	0	8	RPS5
LTB2	0	0.85564	0.825	0.338	0	8	LTB
CD523	0	0.8396	0.96	0.581	0	8	CD52
RPS272	0	0.831032	1	0.993	0	8	RPS27
BANK1	0	0.827543	0.553	0.006	0	8	BANK1
MEF2C1	0	0.814594	0.594	0.094	0	8	MEF2C
TNFRSF13C	0	0.778739	0.523	0.01	0	8	TNFRSF13C
RPS111	0	0.775783	0.988	0.928	0	8	RPS11
RPLP21	0	0.775235	1	0.987	0	8	RPLP2
RPS81	0	0.749961	0.996	0.967	0	8	RPS8
RPL18A1	0	0.738863	0.999	0.983	0	8	RPL18A
TSC22D33	0	0.730534	0.823	0.511	0	8	TSC22D3
RPL23A2	0	0.719572	0.999	0.969	0	8	RPL23A
HLA-DMA1	0	0.719332	0.699	0.216	0	8	HLA-DMA
RPL211	0	0.717408	0.999	0.982	0	8	RPL21
CXCR42	0	0.71456	0.804	0.455	0	8	CXCR4
RPSA1	0	0.711151	0.986	0.859	0	8	RPSA
EEF1B21	0	0.707952	0.9	0.647	0	8	EEF1B2
RPL13A1	0	0.706776	1	0.992	0	8	RPL13A
LINC00926	0	0.699006	0.423	0.004	0	8	LINC00926
RPS292	0	0.688147	0.998	0.982	0	8	RPS29
RPL111	0	0.677957	1	0.982	0	8	RPL11
HLA-DMB	0	0.673821	0.589	0.119	0	8	HLA-DMB
RPL301	0	0.658828	0.997	0.95	0	8	RPL30
SMIM14	0	0.65093	0.445	0.079	0	8	SMIM14
RPS201	0	0.647429	0.994	0.943	0	8	RPS20
RPS61	0	0.64498	0.999	0.979	0	8	RPS6
RPL191	0	0.638643	0.999	0.978	0	8	RPL19
RPL10A1	0	0.637346	0.991	0.921	0	8	RPL10A
RPL91	0	0.636653	0.994	0.951	0	8	RPL9
RPS251	0	0.630626	0.997	0.951	0	8	RPS25
RPL131	0	0.617413	1	0.99	0	8	RPL13
CD19	0	0.612912	0.41	0.005	0	8	CD19
TXNIP2	0	0.611851	0.722	0.468	0	8	TXNIP
CD22	0	0.610176	0.413	0.009	0	8	CD22
RPS3A1	0	0.609548	0.996	0.96	0	8	RPS3A
RPL392	0	0.607622	0.999	0.986	0	8	RPL39
IRF8	0	0.606725	0.5	0.066	0	8	IRF8
RPS181	0	0.6061	0.999	0.99	0	8	RPS18
EEF1A11	0	0.605054	1	0.991	0	8	EEF1A1
RPL342	0	0.599852	0.999	0.987	0	8	RPL34
RPL27A2	0	0.595202	0.998	0.979	0	8	RPL27A
RPL121	0	0.591336	0.995	0.97	0	8	RPL12
LINC01781	0	0.588758	0.271	0.002	0	8	LINC01781
RPS27A1	0	0.584972	0.999	0.982	0	8	RPS27A
LY861	0	0.583568	0.474	0.064	0	8	LY86
HVCN1	0	0.578388	0.412	0.036	0	8	HVCN1
RPL51	0	0.577654	0.98	0.875	0	8	RPL5
RPL181	0	0.57001	0.996	0.961	0	8	RPL18
RPL321	0	0.564393	0.998	0.985	0	8	RPL32
ADAM28	0	0.561945	0.397	0.024	0	8	ADAM28
NOP531	0	0.559202	0.877	0.585	0	8	NOP53
RPL33	0	0.55717	0.999	0.97	0	8	RPL3
NCF11	0	0.553565	0.546	0.161	0	8	NCF1
RPS211	0	0.552796	0.991	0.918	0	8	RPS21
FAU1	0	0.552329	0.995	0.964	0	8	FAU
KLF21	0	0.538585	0.57	0.282	0	8	KLF2
RPL311	0	0.535357	0.996	0.957	0	8	RPL31
BTG13	0	0.534236	0.937	0.747	0	8	BTG1
RPS22	0	0.53371	1	0.987	0	8	RPS2
FCER2	0	0.528022	0.296	0.003	0	8	FCER2
RPS131	0	0.526791	0.994	0.946	0	8	RPS13
BLK	0	0.522585	0.366	0.01	0	8	BLK
2025-03-11	0	0.51902	0.413	0.058	0	8	2025-03-01
RPL151	0	0.513748	0.998	0.977	0	8	RPL15
RPL271	0	0.513211	0.985	0.928	0	8	RPL27
RPL83	0	0.511654	0.995	0.965	0	8	RPL8
EEF21	0	0.508674	0.915	0.754	0	8	EEF2
RPL291	0	0.503639	0.991	0.949	0	8	RPL29
ARHGAP24	0	0.502022	0.355	0.022	0	8	ARHGAP24
RPL262	0	0.49969	0.997	0.97	0	8	RPL26
RPS171	0	0.495877	0.952	0.826	0	8	RPS17
RPL371	0	0.492922	0.996	0.97	0	8	RPL37
RPS101	0	0.490073	0.959	0.818	0	8	RPS10
RPS281	0	0.486096	0.999	0.989	0	8	RPS28
RPS121	0	0.485905	0.999	0.98	0	8	RPS12
HLA-DOB	0	0.483683	0.341	0.011	0	8	HLA-DOB
FCRLA	0	0.476676	0.328	0.006	0	8	FCRLA
RCSD1	0	0.468879	0.457	0.163	0	8	RCSD1
POU2F2	0	0.46834	0.41	0.095	0	8	POU2F2
RPL37A1	0	0.468092	0.998	0.974	0	8	RPL37A
RPL7A1	0	0.46594	0.985	0.926	0	8	RPL7A
BCL11A	0	0.465195	0.362	0.042	0	8	BCL11A
RPL411	0	0.463172	1	0.998	0	8	RPL41
CD83	0	0.457302	0.31	0.065	0	8	CD83
LIMD22	0	0.456166	0.694	0.391	0	8	LIMD2
RPS15A2	0	0.455597	0.999	0.981	0	8	RPS15A
RPS161	0	0.455478	0.995	0.968	0	8	RPS16
RPS71	0	0.449414	0.994	0.952	0	8	RPS7
RPL101	0	0.44751	1	0.995	0	8	RPL10
RACK11	0	0.445215	0.977	0.915	0	8	RACK1
RPL221	0	0.441704	0.965	0.872	0	8	RPL22
RPL42	0	0.437728	0.962	0.842	0	8	RPL4
RPS191	0	0.432443	0.999	0.992	0	8	RPS19
CD532	0	0.429112	0.626	0.354	0	8	CD53
TNFRSF13B	0	0.428378	0.256	0.005	0	8	TNFRSF13B
SELL3	0	0.420409	0.5	0.217	0	8	SELL
CYB561A3	0	0.418302	0.362	0.078	0	8	CYB561A3
ORAI2	0	0.405519	0.345	0.067	0	8	ORAI2
RPL381	0	0.404569	0.987	0.935	0	8	RPL38
IGHA2	0	0.400497	0.165	0.008	0	8	IGHA2
RPS141	0	0.396879	0.999	0.987	0	8	RPS14
RPL231	0	0.396665	0.944	0.862	0	8	RPL23
CD40	0	0.392603	0.329	0.056	0	8	CD40
RPL282	0	0.39026	0.999	0.986	0	8	RPL28
MT-ND32	0	0.387762	0.979	0.913	0	8	MT-ND3
RPLP11	0	0.386964	1	0.996	0	8	RPLP1
RPL361	0	0.386383	0.995	0.973	0	8	RPL36
RPL35A1	0	0.385812	0.996	0.974	0	8	RPL35A
RPL352	0	0.381949	0.994	0.973	0	8	RPL35
RPS92	0	0.379724	0.992	0.967	0	8	RPS9
RPS32	0	0.378803	0.999	0.968	0	8	RPS3
RPS4X1	0	0.378139	0.995	0.962	0	8	RPS4X
RPLP03	0	0.367824	0.968	0.879	0	8	RPLP0
GNG7	0	0.363092	0.27	0.015	0	8	GNG7
FAM30A	0	0.361759	0.221	0.006	0	8	FAM30A
SPIB	0	0.361662	0.285	0.023	0	8	SPIB
EVI2B1	0	0.358571	0.521	0.272	0	8	EVI2B
LAT21	0	0.357993	0.322	0.07	0	8	LAT2
LYL1	0	0.354492	0.293	0.056	0	8	LYL1
STX7	0	0.354463	0.321	0.078	0	8	STX7
DRAM2	0	0.3542	0.369	0.119	0	8	DRAM2
FCMR	0	0.352162	0.331	0.084	0	8	FCMR
RNASET2	0	0.345683	0.536	0.28	0	8	RNASET2
BLNK	0	0.343981	0.251	0.013	0	8	BLNK
RPL71	0	0.342144	0.993	0.964	0	8	RPL7
RPL61	0	0.341931	0.985	0.939	0	8	RPL6
LINC02397	0	0.338435	0.224	0.002	0	8	LINC02397
RPL141	0	0.336218	0.988	0.931	0	8	RPL14
SP110	0	0.335915	0.411	0.179	0	8	SP110
RALGPS2	0	0.335912	0.243	0.011	0	8	RALGPS2
CTSH	0	0.334736	0.404	0.166	0	8	CTSH
RPS151	0	0.333515	0.999	0.989	0	8	RPS15
TLR10	0	0.332288	0.229	0.005	0	8	TLR10
PHACTR1	0	0.32047	0.239	0.051	0	8	PHACTR1
BASP1	0	0.315829	0.298	0.072	0	8	BASP1
CXXC51	0	0.312702	0.288	0.066	0	8	CXXC5
[truncated: 3,976 more rows]
